# Supplementary material for: Genetic Variation in the Social Environment Contributes to Health and Disease
Source: PLoS Genet. 2017 Jan 25;13(1):e1006498. doi: 10.1371/journal.pgen.1006498 (PMC5266220; doi:10.1371/journal.pgen.1006498)
Supplement: S1 Table — (XLS) [file pgen.1006498.s014.xls]

## Sheet: table_all_measures.xls
Supplementary Table 1 Organismal phenotypes collected in the experiment with inbred strains.
Experimental procedure	Phenotype	Measured to assess:	Measure of interest or covariate	Name measure in scripts	Unit	Days of experiment at collection	Covariates
Body weight	Body weight measured at experimental day 1	Body weight	Measure	BW1	g	1	-
Body weight	Body weight measured at experimental day 11	Body weight	Measure	BW11	g	11	-
Body weight	Body weight measured at experimental day 17	Body weight	Measure	BW17	g	17	-
Body weight	Body weight measured at experimental day 24	Body weight	Measure	BW24	g	24	-
Body weight	Body weight measured at experimental day 31	Body weight	Measure	BW31	g	31	-
Body weight	Body weight measured at experimental day 39	Body weight	Measure	BW39	g	39	-
Elevated plus maze	Proportion of entries into arms that were into open arms	Anxiety	Measure	EPM_prop_entries_open	-	40/41	order_within
Elevated plus maze	Proportion of time spent in the open arms	Anxiety	Measure	EPM_prop_time_open	-	40/41	order_within
Elevated plus maze	Number of entries into open and closed arms	Locomotor activity	Measure	EPM_total_entries	-	40/41	order_within
Elevated plus maze	Distance travelled in center, open and closed arms	Locomotor activity	Measure	EPM_total_dist	cm	40/41	order_within
Elevated plus maze	Order in which cage-mates were tested (first or second)	-	Covariate	EPM_order_within	-	40/41	-
Activity chamber	Time spent freezing during first minute of test in central area, where the mouse was released	Anxiety	Measure	AC_not_moving_time_central_First_minute	s	43/44	-
Activity chamber	Proportion of time spent in peripheral zone during minutes 2 to 5 of test	Anxiety	Measure	AC_zone_time_ratio_periph_4minutes	-	43/44	-
Activity chamber	Proportion of distance travelled that was in periphery during minutes 2 to 5 of test	Anxiety	Measure	AC_amb_dist_ratio_periph_4minutes	-	43/44	-
Activity chamber	Proportion of ambulatory time that was in periphery during minutes 2 to 5 of test	Anxiety	Measure	AC_amb_time_ratio_periph_4minutes	-	43/44	-
Activity chamber	Proportion of immobile time that was in periphery during minutes 2 to 5 of test	Anxiety	Measure	AC_not_moving_time_ratio_periph_4minutes	-	43/44	-
Activity chamber	Proportion of time spent in peripheral zone during last 25 minutes of test	Anxiety	Measure	AC_zone_time_ratio_periph_Last_25minutes	-	43/44	-
Activity chamber	Proportion of distance travelled that was in periphery during last 25 minutes of test	Anxiety	Measure	AC_amb_dist_ratio_periph_Last_25minutes	-	43/44	-
Activity chamber	Proportion of ambulatory time that was in periphery during last 25 minutes of test	Anxiety	Measure	AC_amb_time_ratio_periph_Last_25minutes	-	43/44	-
Activity chamber	Proportion of immobile time that was in periphery during last 25 minutes of test	Anxiety	Measure	AC_not_moving_time_ratio_periph_Last_25minutes	-	43/44	-
Activity chamber	Distance travelled in chamber during last 25 minutes of test	Locomotor activity	Measure	AC_amb_dist_total_Last_25minutes	cm	43/44	-
Activity chamber	Time spent travelling in chamber during last 25 minutes of test	Locomotor activity	Measure	AC_amb_time_total_Last_25minutes	s	43/44	-
Activity chamber	Number of rearings in chamber during last 25 minutes of test	Locomotor activity	Measure	AC_vert_counts_total_Last_25minutes	-	43/44	-
Activity chamber	Time spent rearing in chamber during last 25 minutes of test	Locomotor activity	Measure	AC_vert_time_total_Last_25minutes	s	43/44	-
Activity chamber	Time spent immobile in chamber during last 25 minutes of test	Locomotor activity	Measure	AC_not_moving_time_total_Last_25minutes	s	43/44	-
Body weight	Body weight measured at experimental day 46	Body weight	Measure	BW46	g	46	-
Tail suspension test	Latency to first immobility bout	Helplessness	Measure	TST_Latency_first_immobility_bout	s	47	-
Tail suspension test	Number of immobility bouts during first 2 minutes of test	Helplessness	Measure	TST_Nb_immobility_bouts_first2minutes	-	47	-
Tail suspension test	Time spent immobile during first 2 minutes of test	Helplessness	Measure	TST_Immobility_time_first2minutes	s	47	-
Tail suspension test	Number of immobility bouts during last 4 minutes of test	Helplessness	Measure	TST_Nb_immobility_bouts_last4minutes	-	47	-
Tail suspension test	Time spent immobile during last 4 minutes of test	Helplessness	Measure	TST_Immobility_time_last4minutes	s	47	-
Forced swim test	Latency to first immobility bout	Helplessness	Measure	FST_Latency_first_immobility_bout	s	52	Temperature
Forced swim test	Number of immobility bouts during first 2 minutes of test	Helplessness	Measure	FST_Nb_immobility_bouts_first2minutes	-	52	Temperature
Forced swim test	Total time spent immobile during first 2 minutes of test	Helplessness	Measure	FST_Immobility_time_first2minutes	s	52	Temperature
Forced swim test	Number of immobility bouts during last 4 minutes of test	Helplessness	Measure	FST_Nb_immobility_bouts_last4minutes	-	52	Temperature
Forced swim test	Total time spent immobile during last 4 minutes of test	Helplessness	Measure	FST_Immobility_time_last4minutes	s	52	Temperature
Forced swim test	Temperatue of the water	-	Covariate	FST_Temperature	Celsius degree	52	-
Body weight	Body weight measured at experimental day 53	Body weight	Measure and covariate	BW53	g	53	-
Body weight	Area under the curve of body weights	Body weight	Measure	BW_AUC	g	1,11,17,24,31,39,46,53	-
Gland weights	Weight of left adrenal gland	Stress	Measure	Left_AD	g	56/57/58/59	BW53
Gland weights	Weight of right adrenal gland	Stress	Measure	Right_AD	g	56/57/58/59	BW53
Gland weights	Weight of both gonads	Social dominance	Measure	Gonads	g	56/57/58/59	BW53
Gland weights	Weight of both preputial glands	Social dominance	Measure	PPG	g	56/57/58/59	BW53
High pressure liquid chromatography	Concentration of noradrenaline in the brainstem	Stress	Measure	Brain_noradrenaline	nM	56/57/58/59	Weight_brain
High pressure liquid chromatography	Concentration of vanillyl mandelic acid (catabolite of noradrenaline) in the brainstem	Stress	Measure	Brain_cata_noradrenaline(VMA)	nM	56/57/58/59	Weight_brain
High pressure liquid chromatography	Concentration of dopamine in the brainstem	Stress	Measure	Brain_dopamine	nM	56/57/58/59	Weight_brain
High pressure liquid chromatography	Concentration of 3,4-Dihydroxyphenylacetic acid (catabolite of dopamine) in the brainstem	Stress	Measure	Brain_cata_dopamine(dopac)	nM	56/57/58/59	Weight_brain
High pressure liquid chromatography	Concentration of homovanillic acid (catabolite of dopamine) in the brainstem	Stress	Measure	Brain_cata_dopamine(HVA)	nM	56/57/58/59	Weight_brain
High pressure liquid chromatography	Concentration of serotonin in the brainstem	Social dominance	Measure	Brain_serotonin	nM	56/57/58/59	Weight_brain
High pressure liquid chromatography	Concentration of 5-Hydroxyindoleacetic acid (catabolite of serotonin) in the brainstem	Social dominance	Measure	Brain_cata_serotonin(5HIAA)	nM	56/57/58/59	Weight_brain
High pressure liquid chromatography	Weight of brain tissue (brainstem) used for quantification	-	Covariate	Weight_brain	g	56/57/58/59	-
High pressure liquid chromatography	Concentration of serotonin in the blood	Social dominance	Measure	Blood_serotonin	nmoles/L of total blood	56/57/58/59
Ear punching	Size of the hole in the ear	Wound healing	Measure	Wound_area	cm2	56/57/58/59	-
Ear punching	Distance of the hole to the border of the ear	-	Covariate	Wound_dist	cm	56/57/58/59	-
