# Supplementary material for: Genetic Variation in the Social Environment Contributes to Health and Disease
Source: PLoS Genet. 2017 Jan 25;13(1):e1006498. doi: 10.1371/journal.pgen.1006498 (PMC5266220; doi:10.1371/journal.pgen.1006498)
Supplement: S2 Table — (XLSX) [file pgen.1006498.s015.xlsx]

## Sheet: Supplementary_Table2_wBW.txt
Supplementary Table 2 SGE significance and effect sizes for all organismal phenotypes measured in the experiment with inbred strains. Measures are ordered based on the significance of SGE (minimum SGE P value B6 / D2 mice). Q value: see Methods. STE: standard error. Interaction: interaction between DGE and SGE.
			B6 focal mice (from Model 1)			D2 focal mice (from Model 1)			All mice (from Model 2)
Experimental procedure	Name measure in scripts	Measured to assess:	SGE P value	SGE Q value	Contribution of SGE to phenotypic variance +/- STE	SGE P value	SGE Q value	Contribution of SGE to phenotypic variance +/- STE	Contribution of DGE to phenotypic variance +/- STE	Contribution of SGE to phenotypic variance +/- STE	Contribution of Interaction to phenotypic variance +/- STE	Contribution of SGE + Interaction to phenotypic variance +/- STE
Ear punching	Wound_area	Wound healing	0.0066	0.36	18 +/- 12	0.97	1	0 +/- 0	8 +/- 7	9 +/- 7	8 +/- 6	17 +/- 11
High pressure liquid chromatography	Brain_noradrenaline	Stress	0.0072	0.36	15 +/- 10	0.88	1	0 +/- 1	4 +/- 6	9 +/- 8	7 +/- 9	16 +/- 15
Activity chamber	AC_not_moving_time_central_First_minute	Anxiety	0.35	0.82	2 +/- 4	0.011	0.38	15 +/- 11	23 +/- 9	1 +/- 2	5 +/- 7	6 +/- 6
Elevated plus maze	EPM_total_entries	Locomotor activity	0.27	0.75	2 +/- 4	0.016	0.38	12 +/- 10	24 +/- 3	2 +/- 1	1 +/- 1	3 +/- 2
Activity chamber	AC_not_moving_time_ratio_periph_4minutes	Anxiety	0.58	1	1 +/- 3	0.026	0.38	14 +/- 11	2 +/- 5	1 +/- 3	5 +/- 9	6 +/- 8
High pressure liquid chromatography	Brain_dopamine	Stress	0.026	0.38	10 +/- 9	0.78	1	0 +/- 2	3 +/- 6	8 +/- 8	5 +/- 8	13 +/- 14
Activity chamber	AC_not_moving_time_ratio_periph_Last_25minutes	Anxiety	0.92	1	0 +/- 1	0.032	0.38	11 +/- 9	35 +/- 9	0 +/- 0	1 +/- 4	1 +/- 4
Forced swim test	FST_Nb_immobility_bouts_first2minutes	Helplessness	0.25	0.75	3 +/- 5	0.034	0.38	8 +/- 8	32 +/- 7	1 +/- 2	7 +/- 2	8 +/- 2
Activity chamber	AC_zone_time_ratio_periph_4minutes	Anxiety	0.61	1	1 +/- 2	0.035	0.38	12 +/- 10	23 +/- 9	1 +/- 2	3 +/- 6	3 +/- 5
Activity chamber	AC_amb_dist_ratio_periph_Last_25minutes	Anxiety	0.86	1	0 +/- 1	0.038	0.38	9 +/- 8	17 +/- 11	0 +/- 1	6 +/- 10	6 +/- 10
Elevated plus maze	EPM_prop_entries_open	Anxiety	0.42	0.91	2 +/- 4	0.048	0.43	10 +/- 9	4 +/- 6	1 +/- 3	13 +/- 14	14 +/- 16
Tail suspension test	TST_Latency_first_immobility_bout	Helplessness	0.053	0.43	9 +/- 9	1	1	0 +/- 0	48 +/- 9	2 +/- 3	2 +/- 4	4 +/- 7
Tail suspension test	TST_Immobility_time_first2minutes	Helplessness	0.059	0.43	8 +/- 8	0.94	1	0 +/- 0	65 +/- 12	1 +/- 2	1 +/- 2	2 +/- 3
Activity chamber	AC_amb_time_ratio_periph_4minutes	Anxiety	0.9	1	0 +/- 1	0.06	0.43	9 +/- 9	19 +/- 12	0 +/- 0	8 +/- 11	8 +/- 11
Activity chamber	AC_amb_time_ratio_periph_Last_25minutes	Anxiety	0.87	1	0 +/- 1	0.08	0.48	6 +/- 7	23 +/- 11	0 +/- 1	5 +/- 8	5 +/- 9
Forced swim test	FST_Immobility_time_first2minutes	Helplessness	0.59	1	1 +/- 3	0.081	0.48	6 +/- 6	38 +/- 8	0 +/- 1	4 +/- 1	4 +/- 1
Activity chamber	AC_vert_counts_total_Last_25minutes	Locomotor activity	0.75	1	0 +/- 2	0.084	0.48	7 +/- 8	9 +/- 8	0 +/- 2	3 +/- 7	3 +/- 6
Activity chamber	AC_amb_dist_ratio_periph_4minutes	Anxiety	0.8	1	0 +/- 1	0.086	0.48	7 +/- 8	23 +/- 10	0 +/- 1	4 +/- 8	4 +/- 8
Forced swim test	FST_Latency_first_immobility_bout	Helplessness	0.23	0.75	4 +/- 6	0.099	0.52	5 +/- 6	18 +/- 12	2 +/- 4	8 +/- 11	9 +/- 13
Elevated plus maze	EPM_prop_time_open	Anxiety	0.11	0.55	6 +/- 7	0.15	0.65	5 +/- 7	1 +/- 3	4 +/- 6	14 +/- 16	17 +/- 20
Tail suspension test	TST_Nb_immobility_bouts_first2minutes	Helplessness	0.13	0.63	4 +/- 6	0.85	1	0 +/- 1	66 +/- 12	1 +/- 1	0 +/- 1	1 +/- 2
High pressure liquid chromatography	Brain_cata_noradrenaline(VMA)	Stress	0.63	1	1 +/- 2	0.15	0.65	5 +/- 7	7 +/- 8	1 +/- 3	1 +/- 5	2 +/- 3
Tail suspension test	TST_Nb_immobility_bouts_last4minutes	Helplessness	0.16	0.65	4 +/- 6	0.22	0.75	4 +/- 6	31 +/- 14	1 +/- 3	5 +/- 8	7 +/- 11
Elevated plus maze	EPM_total_dist	Locomotor activity	0.21	0.75	4 +/- 6	0.94	1	0 +/- 0	35 +/- 12	2 +/- 4	2 +/- 5	4 +/- 8
High pressure liquid chromatography	Blood_serotonin	Social dominance	0.22	0.75	3 +/- 6	0.46	0.95	1 +/- 4	58 +/- 8	1 +/- 1	2 +/- 1	3 +/- 1
Body weight	BW1	Body weight	0.23	0.75	3 +/- 4	0.54	1	1 +/- 3	2 +/- 1	3 +/- 1	5 +/- 2	8 +/- 1
Gland weights	Right_AD	Stress	0.95	1	0 +/- 0	0.23	0.75	3 +/- 5	1 +/- 2	0 +/- 0	3 +/- 7	3 +/- 7
Activity chamber	AC_zone_time_ratio_periph_Last_25minutes	Anxiety	0.94	1	0 +/- 0	0.24	0.75	3 +/- 6	42 +/- 8	0 +/- 0	0 +/- 3	0 +/- 2
Forced swim test	FST_Nb_immobility_bouts_last4minutes	Helplessness	0.25	0.75	4 +/- 6	0.47	0.95	1 +/- 3	22 +/- 14	2 +/- 4	4 +/- 8	7 +/- 12
Gland weights	PPG	Social dominance	0.5	0.99	1 +/- 3	0.25	0.75	3 +/- 5	1 +/- 4	1 +/- 3	1 +/- 3	2 +/- 2
High pressure liquid chromatography	Brain_cata_serotonin(5HIAA)	Social dominance	0.26	0.75	3 +/- 5	0.32	0.82	2 +/- 4	32 +/- 12	1 +/- 3	4 +/- 6	5 +/- 8
Activity chamber	AC_vert_time_total_Last_25minutes	Locomotor activity	0.67	1	0 +/- 2	0.31	0.82	2 +/- 5	0 +/- 2	0 +/- 2	1 +/- 3	1 +/- 2
Activity chamber	AC_not_moving_time_total_Last_25minutes	Locomotor activity	0.98	1	0 +/- 0	0.31	0.82	3 +/- 5	7 +/- 8	0 +/- 0	2 +/- 6	2 +/- 5
Forced swim test	FST_Immobility_time_last4minutes	Helplessness	0.34	0.82	2 +/- 5	1	1	0 +/- 0	28 +/- 14	1 +/- 3	1 +/- 4	3 +/- 7
High pressure liquid chromatography	Brain_cata_dopamine(dopac)	Stress	0.64	1	1 +/- 2	0.34	0.82	2 +/- 4	10 +/- 9	0 +/- 2	3 +/- 7	3 +/- 8
Gland weights	Gonads	Social dominance	0.35	0.82	2 +/- 5	0.98	1	0 +/- 0	40 +/- 6	1 +/- 2	1 +/- 3	1 +/- 4
Body weight	BW53	Body weight	0.39	0.89	2 +/- 4	0.51	0.99	1 +/- 4	7 +/- 8	2 +/- 4	0 +/- 1	2 +/- 4
Tail suspension test	TST_Immobility_time_last4minutes	Helplessness	0.7	1	0 +/- 2	0.41	0.91	2 +/- 5	57 +/- 14	0 +/- 1	0 +/- 1	0 +/- 1
Body weight	BW31	Body weight	0.46	0.95	1 +/- 3	0.9	1	0 +/- 1	11 +/- 9	1 +/- 3	0 +/- 3	1 +/- 5
High pressure liquid chromatography	Brain_serotonin	Social dominance	0.59	1	1 +/- 3	0.91	1	0 +/- 1	18 +/- 11	0 +/- 2	1 +/- 3	1 +/- 5
Activity chamber	AC_amb_time_total_Last_25minutes	Locomotor activity	0.92	1	0 +/- 0	0.61	1	1 +/- 3	0 +/- 0	0 +/- 0	0 +/- 3	0 +/- 3
Body weight	BW24	Body weight	0.67	1	0 +/- 2	0.97	1	0 +/- 0	9 +/- 9	0 +/- 2	0 +/- 2	1 +/- 4
Gland weights	Left_AD	Stress	0.7	1	0 +/- 2	0.78	1	0 +/- 2	0 +/- 2	0 +/- 2	0 +/- 1	0 +/- 3
Body weight	BW11	Body weight	0.72	1	0 +/- 1	0.71	1	0 +/- 2	15 +/- 11	0 +/- 1	0 +/- 1	0 +/- 1
Body weight	BW39	Body weight	0.81	1	0 +/- 1	0.75	1	0 +/- 2	14 +/- 11	0 +/- 1	0 +/- 1	0 +/- 1
Activity chamber	AC_amb_dist_total_Last_25minutes	Locomotor activity	0.86	1	0 +/- 1	0.75	1	0 +/- 2	2 +/- 5	0 +/- 1	1 +/- 3	1 +/- 4
Body weight	BW46	Body weight	0.84	1	0 +/- 1	0.93	1	0 +/- 1	14 +/- 11	0 +/- 1	0 +/- 1	0 +/- 1
Body weight	BW_AUC	Body weight	0.88	1	0 +/- 1	0.94	1	0 +/- 0	13 +/- 10	0 +/- 1	0 +/- 0	0 +/- 1
High pressure liquid chromatography	Brain_cata_dopamine(HVA)	Stress	0.97	1	0 +/- 0	0.9	1	0 +/- 1	16 +/- 11	0 +/- 0	0 +/- 1	0 +/- 0
Body weight	BW17	Body weight	0.98	1	0 +/- 0	0.96	1	0 +/- 0	12 +/- 10	0 +/- 0	0 +/- 0	0 +/- 0
