# Supplementary material for: Genetic Variation in the Social Environment Contributes to Health and Disease
Source: PLoS Genet. 2017 Jan 25;13(1):e1006498. doi: 10.1371/journal.pgen.1006498 (PMC5266220; doi:10.1371/journal.pgen.1006498)
Supplement: S3 Table — (XLSX) [file pgen.1006498.s016.xlsx]

## Sheet: REVISIONS_Suppl_table2_new.txt
Supplementary Table 3 SGE significance for non residualized organismal phenotypes measured in the experiment with inbred strains. Measures are ordered as in S2 Table to facilitate comparison. Q value: see Methods.
	B6 focal mice		D2 focal mice
Name measure in scripts	SGE P value	SGE Q value	SGE P value	SGE Q value
Wound_area	0.005	0.34	0.93	0.99
Brain_noradrenaline	0.015	0.34	0.95	0.99
AC_not_moving_time_central_First_minute	0.35	0.83	0.011	0.34
EPM_total_entries	0.26	0.69	0.02	0.34
AC_not_moving_time_ratio_periph_4minutes	0.58	0.99	0.026	0.34
Brain_dopamine	0.03	0.34	0.74	0.99
AC_not_moving_time_ratio_periph_Last_25minutes	0.92	0.99	0.032	0.34
FST_Nb_immobility_bouts_first2minutes	0.24	0.69	0.017	0.34
AC_zone_time_ratio_periph_4minutes	0.61	0.99	0.035	0.34
AC_amb_dist_ratio_periph_Last_25minutes	0.86	0.99	0.038	0.34
EPM_prop_entries_open	0.43	0.92	0.047	0.4
TST_Latency_first_immobility_bout	0.053	0.4	1	1
TST_Immobility_time_first2minutes	0.059	0.4	0.94	0.99
AC_amb_time_ratio_periph_4minutes	0.9	0.99	0.06	0.4
AC_amb_time_ratio_periph_Last_25minutes	0.87	0.99	0.08	0.45
FST_Immobility_time_first2minutes	0.75	0.99	0.032	0.34
AC_vert_counts_total_Last_25minutes	0.75	0.99	0.084	0.45
AC_amb_dist_ratio_periph_4minutes	0.8	0.99	0.086	0.45
FST_Latency_first_immobility_bout	0.26	0.69	0.075	0.45
EPM_prop_time_open	0.12	0.6	0.16	0.67
TST_Nb_immobility_bouts_first2minutes	0.13	0.61	0.85	0.99
Brain_cata_noradrenaline(VMA)	0.59	0.99	0.13	0.61
TST_Nb_immobility_bouts_last4minutes	0.16	0.67	0.22	0.69
EPM_total_dist	0.24	0.69	0.85	0.99
Blood_serotonin	0.22	0.69	0.46	0.97
BW1	0.23	0.69	0.54	0.99
Right_AD	0.93	0.99	0.26	0.69
AC_zone_time_ratio_periph_Last_25minutes	0.94	0.99	0.24	0.69
FST_Nb_immobility_bouts_last4minutes	0.19	0.69	0.49	0.99
PPG	0.55	0.99	0.21	0.69
Brain_cata_serotonin(5HIAA)	0.17	0.67	0.23	0.69
AC_vert_time_total_Last_25minutes	0.67	0.99	0.31	0.76
AC_not_moving_time_total_Last_25minutes	0.98	0.99	0.31	0.76
FST_Immobility_time_last4minutes	0.26	0.69	0.94	0.99
Brain_cata_dopamine(dopac)	0.72	0.99	0.36	0.85
Gonads	0.3	0.76	0.77	0.99
BW53	0.39	0.89	0.51	0.99
TST_Immobility_time_last4minutes	0.7	0.99	0.41	0.92
BW31	0.46	0.97	0.9	0.99
Brain_serotonin	0.57	0.99	0.84	0.99
AC_amb_time_total_Last_25minutes	0.92	0.99	0.61	0.99
BW24	0.67	0.99	0.97	0.99
Left_AD	0.89	0.99	0.62	0.99
BW11	0.72	0.99	0.71	0.99
BW39	0.81	0.99	0.75	0.99
AC_amb_dist_total_Last_25minutes	0.86	0.99	0.75	0.99
BW46	0.84	0.99	0.93	0.99
BW_AUC	0.88	0.99	0.94	0.99
Brain_cata_dopamine(HVA)	0.97	0.99	0.96	0.99
BW17	0.98	0.99	0.96	0.99
