# Supplementary material for: Genetic Variation in the Social Environment Contributes to Health and Disease
Source: PLoS Genet. 2017 Jan 25;13(1):e1006498. doi: 10.1371/journal.pgen.1006498 (PMC5266220; doi:10.1371/journal.pgen.1006498)
Supplement: S4 Table — (XLS) [file pgen.1006498.s017.xls]

## Sheet: suppl_table_genes.txt
Supplementary Table 4 SGE significance and effect sizes for all genes expressed in the prefrontal cortex (experiment with inbred strains). Genes are ordered based on the significance of SGE (minimum SGE P value between B6 and D2 focal mice). Q value: see Methods. STE: standard error. Interaction: interaction between DGE and SGE.
			B6 focal mice (from Model 1)			D2 focal mice (from Model 1)			All mice (from Model 2)
MGI gene symbol	Ensembl gene ID	Description	SGE P value	SGE Q value	Contribution of SGE to phenotypic variance +/- STE	SGE P value	SGE Q value	Contribution of SGE to phenotypic variance +/- STE	Contribution of DGE to phenotypic variance +/- STE	Contribution of SGE to phenotypic variance +/- STE	Contribution of Interaction to phenotypic variance +/- STE	Contribution of SGE + Interaction to phenotypic variance +/- STE
Srsf2	ENSMUSG00000034120	serine/arginine-rich splicing factor 2	2.3e-05	0.33	6 +/- 7	0.39	1	2 +/- 4	0 +/- 2	4 +/- 6	0 +/- 2	5 +/- 8
Phlpp2	ENSMUSG00000031732	PH domain and leucine rich repeat protein phosphatase 2	3.2e-05	0.33	18 +/- 10	0.75	1	0 +/- 2	9 +/- 7	8 +/- 7	4 +/- 8	12 +/- 13
Ppid	ENSMUSG00000027804	peptidylprolyl isomerase D (cyclophilin D)	0.5	1	0 +/- 1	3.8e-05	0.33	24 +/- 10	2 +/- 3	0 +/- 1	23 +/- 13	23 +/- 13
Pdyn	ENSMUSG00000027400	prodynorphin	9.5e-05	0.61	22 +/- 12	0.91	1	1 +/- 3	8 +/- 7	9 +/- 8	10 +/- 9	19 +/- 15
Chst7	ENSMUSG00000037347	carbohydrate (N-acetylglucosamino) sulfotransferase 7	0.14	1	2 +/- 5	0.00016	0.71	21 +/- 10	7 +/- 8	2 +/- 5	3 +/- 7	6 +/- 5
Lrrc8a	ENSMUSG00000007476	leucine rich repeat containing 8A	0.00017	0.71	23 +/- 13	0.062	1	12 +/- 10	0 +/- 0	12 +/- 3	26 +/- 4	38 +/- 2
Tbx18	ENSMUSG00000032419	T-box18	0.00019	0.71	11 +/- 9	0.27	1	2 +/- 4	8 +/- 7	6 +/- 6	10 +/- 9	16 +/- 13
Ptpro	ENSMUSG00000030223	protein tyrosine phosphatase, receptor type, O	0.00034	0.86	12 +/- 8	0.48	1	0 +/- 0	63 +/- 3	2 +/- 2	2 +/- 2	4 +/- 3
Acss1	ENSMUSG00000027452	acyl-CoA synthetase short-chain family member 1	0.00039	0.86	16 +/- 11	0.22	1	1 +/- 4	3 +/- 5	8 +/- 8	12 +/- 12	20 +/- 18
Ddhd2	ENSMUSG00000061313	DDHD domain containing 2	0.00042	0.86	22 +/- 10	0.83	1	1 +/- 3	10 +/- 7	10 +/- 7	6 +/- 8	17 +/- 13
1500009L16Rik	ENSMUSG00000087651	RIKEN cDNA 1500009L16 gene	0.00044	0.86	21 +/- 10	0.068	1	7 +/- 8	7 +/- 5	8 +/- 6	18 +/- 7	26 +/- 10
Ryk	ENSMUSG00000032547	receptor-like tyrosine kinase	0.00045	0.86	19 +/- 12	0.34	1	4 +/- 6	1 +/- 3	17 +/- 10	6 +/- 8	22 +/- 15
Ppm1a	ENSMUSG00000021096	protein phosphatase 1A, magnesium dependent, alpha isoform	0.0005	0.86	8 +/- 7	0.44	1	4 +/- 6	5 +/- 7	7 +/- 7	0 +/- 2	7 +/- 9
Acot3	ENSMUSG00000021228	acyl-CoA thioesterase 3	0.00054	0.86	24 +/- 10	0.78	1	0 +/- 1	2 +/- 4	13 +/- 8	13 +/- 12	26 +/- 18
Abca6	ENSMUSG00000044749	ATP-binding cassette, sub-family A (ABC1), member 6	0.49	1	1 +/- 3	0.00059	0.86	27 +/- 10	7 +/- 7	1 +/- 3	8 +/- 10	9 +/- 8
Eif4g2	ENSMUSG00000005610	eukaryotic translation initiation factor 4, gamma 2	0.64	1	0 +/- 1	0.0006	0.86	22 +/- 10	23 +/- 10	0 +/- 1	9 +/- 8	9 +/- 8
Galnt18	ENSMUSG00000038296	UDP-N-acetyl-alpha-D-galactosamine:polypeptide N-acetylgalactosaminyltransferase 18	0.00071	0.86	14 +/- 9	0.24	1	5 +/- 7	6 +/- 6	7 +/- 6	15 +/- 11	22 +/- 16
Pdgfa	ENSMUSG00000025856	platelet derived growth factor, alpha	0.00075	0.86	12 +/- 8	0.61	1	1 +/- 4	0 +/- 1	12 +/- 9	5 +/- 8	17 +/- 15
Tbrg4	ENSMUSG00000000384	transforming growth factor beta regulated gene 4	0.5	1	1 +/- 3	0.00079	0.86	11 +/- 8	0 +/- 2	1 +/- 3	4 +/- 7	5 +/- 6
Ormdl1	ENSMUSG00000026097	ORM1-like 1 (S. cerevisiae)	0.29	1	3 +/- 5	0.0008	0.86	26 +/- 10	8 +/- 8	2 +/- 5	7 +/- 11	10 +/- 8
Arid1b	ENSMUSG00000069729	AT rich interactive domain 1B (SWI-like)	0.00081	0.86	8 +/- 8	0.53	1	0 +/- 1	1 +/- 4	7 +/- 7	4 +/- 8	11 +/- 14
Sgip1	ENSMUSG00000028524	SH3-domain GRB2-like (endophilin) interacting protein 1	0.17	1	2 +/- 4	0.00085	0.86	30 +/- 10	50 +/- 12	1 +/- 1	3 +/- 4	4 +/- 4
Park7	ENSMUSG00000028964	Parkinson disease (autosomal recessive, early onset) 7	0.75	1	0 +/- 1	0.00087	0.86	1 +/- 3	0 +/- 2	0 +/- 1	1 +/- 4	1 +/- 4
Ppapdc1a	ENSMUSG00000070366	phosphatidic acid phosphatase type 2 domain containing 1A	0.18	1	4 +/- 6	0.00087	0.86	22 +/- 11	8 +/- 0	2 +/- 0	20 +/- 0	22 +/- 0
Ufm1	ENSMUSG00000027746	ubiquitin-fold modifier 1	0.94	1	0 +/- 1	0.00089	0.86	21 +/- 13	10 +/- 8	0 +/- 1	13 +/- 12	13 +/- 12
Hmbs	ENSMUSG00000032126	hydroxymethylbilane synthase	0.0011	0.86	20 +/- 10	0.27	1	2 +/- 4	4 +/- 6	11 +/- 8	4 +/- 7	15 +/- 12
Ripk2	ENSMUSG00000041135	receptor (TNFRSF)-interacting serine-threonine kinase 2	0.0011	0.86	11 +/- 9	0.25	1	3 +/- 6	6 +/- 6	7 +/- 7	12 +/- 11	18 +/- 15
5930403L14Rik	NA	NA	0.0012	0.86	12 +/- 10	0.022	1	5 +/- 7	23 +/- 10	5 +/- 5	9 +/- 10	14 +/- 14
Rdx	ENSMUSG00000032050	radixin	0.0012	0.86	10 +/- 8	0.57	1	0 +/- 3	2 +/- 3	8 +/- 5	11 +/- 3	19 +/- 5
Zfp7	ENSMUSG00000033669	zinc finger protein 7	0.14	1	4 +/- 6	0.0012	0.86	22 +/- 12	6 +/- 8	3 +/- 6	5 +/- 8	8 +/- 6
Cyth3	ENSMUSG00000018001	cytohesin 3	0.0013	0.86	20 +/- 12	0.4	1	2 +/- 5	9 +/- 8	6 +/- 7	11 +/- 12	17 +/- 17
Sntb1	ENSMUSG00000060429	syntrophin, basic 1	0.34	1	4 +/- 6	0.0013	0.86	19 +/- 10	7 +/- 6	2 +/- 3	17 +/- 8	20 +/- 9
Tyk2	ENSMUSG00000032175	tyrosine kinase 2	0.13	1	2 +/- 4	0.0013	0.86	17 +/- 11	5 +/- 6	2 +/- 4	15 +/- 11	17 +/- 14
Copg1	ENSMUSG00000030058	coatomer protein complex, subunit gamma 1	0.0014	0.86	11 +/- 9	0.11	1	5 +/- 7	10 +/- 9	8 +/- 8	0 +/- 2	9 +/- 10
Pcdh11x	ENSMUSG00000034755	protocadherin 11 X-linked	0.0014	0.86	8 +/- 7	0.67	1	3 +/- 5	29 +/- 7	5 +/- 5	1 +/- 3	6 +/- 7
Rps24	ENSMUSG00000025290	ribosomal protein S24	0.82	1	0 +/- 1	0.0014	0.86	23 +/- 13	11 +/- 8	0 +/- 0	13 +/- 11	13 +/- 11
Ap1s2	ENSMUSG00000031367	adaptor-related protein complex 1, sigma 2 subunit	0.71	1	1 +/- 3	0.0015	0.86	25 +/- 10	15 +/- 9	0 +/- 2	14 +/- 12	15 +/- 13
Nmrk1	ENSMUSG00000037847	nicotinamide riboside kinase 1	0.0015	0.86	21 +/- 12	0.94	1	0 +/- 0	52 +/- 11	4 +/- 3	3 +/- 4	7 +/- 6
Rel	ENSMUSG00000020275	reticuloendotheliosis oncogene	0.36	1	1 +/- 2	0.0015	0.86	15 +/- 11	2 +/- 4	0 +/- 2	16 +/- 13	16 +/- 14
Wnt4	ENSMUSG00000036856	wingless-type MMTV integration site family, member 4	0.0015	0.86	13 +/- 10	0.61	1	0 +/- 2	0 +/- 1	10 +/- 9	5 +/- 9	15 +/- 17
Bola1	ENSMUSG00000015943	bolA-like 1 (E. coli)	0.63	1	0 +/- 1	0.0016	0.86	24 +/- 12	8 +/- 7	0 +/- 1	16 +/- 12	16 +/- 13
Elk1	ENSMUSG00000009406	ELK1, member of ETS oncogene family	0.69	1	0 +/- 1	0.0016	0.86	20 +/- 10	16 +/- 7	0 +/- 0	11 +/- 6	11 +/- 6
Hprt	ENSMUSG00000025630	hypoxanthine guanine phosphoribosyl transferase	0.73	1	0 +/- 1	0.0016	0.86	6 +/- 8	2 +/- 5	0 +/- 1	5 +/- 10	5 +/- 11
Myo5c	ENSMUSG00000033590	myosin VC	0.0016	0.86	24 +/- 10	0.17	1	4 +/- 6	23 +/- 7	5 +/- 4	10 +/- 5	15 +/- 7
Smarcb1	ENSMUSG00000000902	SWI/SNF related, matrix associated, actin dependent regulator of chromatin, subfamily b, member 1	0.24	1	1 +/- 2	0.0016	0.86	6 +/- 7	4 +/- 6	1 +/- 3	2 +/- 6	2 +/- 4
Trmt61b	ENSMUSG00000085492	tRNA methyltransferase 61B	0.61	1	0 +/- 1	0.0016	0.86	21 +/- 11	44 +/- 12	0 +/- 0	6 +/- 7	6 +/- 7
Cops3	ENSMUSG00000019373	COP9 (constitutive photomorphogenic) homolog, subunit 3 (Arabidopsis thaliana)	0.0017	0.86	14 +/- 10	0.31	1	1 +/- 4	0 +/- 2	12 +/- 9	5 +/- 9	17 +/- 16
Kctd14	ENSMUSG00000051727	potassium channel tetramerisation domain containing 14	0.68	1	0 +/- 0	0.0017	0.86	18 +/- 9	1 +/- 3	0 +/- 0	12 +/- 10	12 +/- 10
Pign	ENSMUSG00000056536	phosphatidylinositol glycan anchor biosynthesis, class N	0.0017	0.86	12 +/- 9	0.94	1	2 +/- 4	31 +/- 14	6 +/- 6	2 +/- 5	9 +/- 10
Sdc4	ENSMUSG00000017009	syndecan 4	0.0017	0.86	13 +/- 10	0.34	1	3 +/- 5	3 +/- 5	7 +/- 7	13 +/- 12	20 +/- 17
Bckdk	ENSMUSG00000030802	branched chain ketoacid dehydrogenase kinase	0.0018	0.86	14 +/- 10	0.57	1	4 +/- 7	17 +/- 7	5 +/- 5	11 +/- 11	16 +/- 14
Cand1	ENSMUSG00000020114	cullin associated and neddylation disassociated 1	0.0018	0.86	6 +/- 7	0.34	1	1 +/- 3	7 +/- 7	5 +/- 6	2 +/- 4	6 +/- 9
Gpx1	ENSMUSG00000063856	glutathione peroxidase 1	0.0018	0.86	5 +/- 7	0.75	1	2 +/- 4	0 +/- 0	4 +/- 6	8 +/- 11	12 +/- 16
Kif2a	ENSMUSG00000021693	kinesin family member 2A	0.22	1	3 +/- 6	0.0018	0.86	19 +/- 9	3 +/- 5	3 +/- 5	4 +/- 6	7 +/- 5
Pigm	ENSMUSG00000050229	phosphatidylinositol glycan anchor biosynthesis, class M	0.0018	0.86	7 +/- 7	0.83	1	2 +/- 5	17 +/- 10	5 +/- 6	7 +/- 8	12 +/- 13
Ift122	ENSMUSG00000030323	intraflagellar transport 122	0.0019	0.86	12 +/- 9	0.74	1	0 +/- 1	3 +/- 6	7 +/- 8	7 +/- 11	14 +/- 17
Amh	ENSMUSG00000035262	anti-Mullerian hormone	0.002	0.86	12 +/- 10	0.037	1	8 +/- 8	6 +/- 6	6 +/- 7	16 +/- 13	22 +/- 17
Lrguk	ENSMUSG00000056215	leucine-rich repeats and guanylate kinase domain containing	0.0021	0.86	17 +/- 10	0.49	1	0 +/- 1	2 +/- 4	10 +/- 8	9 +/- 10	20 +/- 15
Nabp2	ENSMUSG00000025374	nucleic acid binding protein 2	0.0021	0.86	3 +/- 5	0.89	1	2 +/- 5	4 +/- 6	1 +/- 4	5 +/- 10	7 +/- 13
Tmem241	ENSMUSG00000049411	transmembrane protein 241	0.0021	0.86	15 +/- 10	0.96	1	0 +/- 1	0 +/- 1	11 +/- 8	11 +/- 11	22 +/- 17
Top2b	ENSMUSG00000017485	topoisomerase (DNA) II beta	0.0021	0.86	8 +/- 7	0.13	1	10 +/- 9	1 +/- 2	9 +/- 8	0 +/- 1	9 +/- 8
Rab33a	ENSMUSG00000031104	RAB33A, member RAS oncogene family	0.0022	0.86	7 +/- 8	0.64	1	0 +/- 1	3 +/- 5	5 +/- 6	5 +/- 9	10 +/- 14
Cep152	ENSMUSG00000068394	centrosomal protein 152	0.0023	0.86	13 +/- 9	0.22	1	5 +/- 7	0 +/- 2	7 +/- 7	17 +/- 12	24 +/- 16
Fkbp10	ENSMUSG00000001555	FK506 binding protein 10	0.0023	0.86	16 +/- 11	0.41	1	1 +/- 3	3 +/- 5	9 +/- 8	11 +/- 12	21 +/- 18
Frat1	ENSMUSG00000067199	frequently rearranged in advanced T cell lymphomas	0.0024	0.86	10 +/- 8	0.56	1	0 +/- 0	7 +/- 7	7 +/- 7	6 +/- 9	13 +/- 14
Larp6	ENSMUSG00000034839	La ribonucleoprotein domain family, member 6	0.0024	0.86	14 +/- 10	0.37	1	2 +/- 6	10 +/- 7	7 +/- 6	12 +/- 11	19 +/- 16
Uri1	ENSMUSG00000030421	URI1, prefoldin-like chaperone	0.067	1	6 +/- 7	0.0024	0.86	26 +/- 10	15 +/- 6	5 +/- 5	3 +/- 3	8 +/- 5
Cltc	ENSMUSG00000047126	clathrin, heavy polypeptide (Hc)	0.0025	0.86	5 +/- 6	0.94	1	3 +/- 5	1 +/- 4	4 +/- 6	0 +/- 1	4 +/- 7
Ndufaf2	ENSMUSG00000068184	NADH dehydrogenase (ubiquinone) 1 alpha subcomplex, assembly factor 2	0.25	1	1 +/- 4	0.0025	0.86	23 +/- 14	1 +/- 3	1 +/- 3	21 +/- 16	22 +/- 19
Prkcg	ENSMUSG00000078816	protein kinase C, gamma	0.0025	0.86	5 +/- 6	0.27	1	3 +/- 6	3 +/- 5	3 +/- 5	9 +/- 11	12 +/- 15
2610034B18Rik	NA	NA	0.81	1	0 +/- 2	0.0026	0.86	20 +/- 12	4 +/- 6	0 +/- 2	10 +/- 11	10 +/- 10
Dcxr	ENSMUSG00000039450	dicarbonyl L-xylulose reductase	0.66	1	0 +/- 2	0.0026	0.86	9 +/- 8	1 +/- 2	0 +/- 2	12 +/- 10	12 +/- 11
Ntn5	ENSMUSG00000070564	netrin 5	0.0026	0.86	24 +/- 0	0.51	1	0 +/- 2	26 +/- 10	8 +/- 6	8 +/- 6	16 +/- 11
Tmem255b	ENSMUSG00000038457	transmembrane protein 255B	0.96	1	0 +/- 2	0.0026	0.86	16 +/- 11	0 +/- 1	0 +/- 2	13 +/- 13	13 +/- 14
Fam117b	ENSMUSG00000041040	family with sequence similarity 117, member B	0.54	1	0 +/- 0	0.0027	0.86	16 +/- 10	4 +/- 6	0 +/- 0	11 +/- 10	11 +/- 10
Gpaa1	ENSMUSG00000022561	GPI anchor attachment protein 1	0.0027	0.86	8 +/- 8	0.47	1	0 +/- 1	13 +/- 8	5 +/- 6	5 +/- 8	10 +/- 12
Ltbp1	ENSMUSG00000001870	latent transforming growth factor beta binding protein 1	0.0027	0.86	10 +/- 9	0.8	1	0 +/- 1	0 +/- 2	9 +/- 8	7 +/- 10	16 +/- 17
Tmx2	ENSMUSG00000050043	thioredoxin-related transmembrane protein 2	0.0027	0.86	11 +/- 9	0.99	1	0 +/- 1	2 +/- 5	8 +/- 8	8 +/- 12	15 +/- 18
Cdk7	ENSMUSG00000069089	cyclin-dependent kinase 7	0.13	1	0 +/- 2	0.0028	0.86	20 +/- 10	23 +/- 10	0 +/- 1	11 +/- 9	11 +/- 10
Clip1	ENSMUSG00000049550	CAP-GLY domain containing linker protein 1	0.0028	0.86	6 +/- 7	0.85	1	2 +/- 5	9 +/- 9	5 +/- 7	0 +/- 3	5 +/- 9
Rab2b	ENSMUSG00000022159	RAB2B, member RAS oncogene family	0.091	1	4 +/- 6	0.0028	0.86	16 +/- 10	4 +/- 1	2 +/- 2	20 +/- 3	22 +/- 1
Sertad2	ENSMUSG00000049800	SERTA domain containing 2	0.0028	0.86	9 +/- 8	0.77	1	2 +/- 5	0 +/- 2	8 +/- 8	2 +/- 5	10 +/- 12
Zeb1	ENSMUSG00000024238	zinc finger E-box binding homeobox 1	0.089	1	3 +/- 5	0.0028	0.86	10 +/- 9	27 +/- 11	1 +/- 3	8 +/- 9	10 +/- 11
Bcas3	ENSMUSG00000059439	breast carcinoma amplified sequence 3	0.46	1	0 +/- 1	0.0029	0.86	16 +/- 11	6 +/- 7	0 +/- 1	10 +/- 11	10 +/- 10
Mthfr	ENSMUSG00000029009	5,10-methylenetetrahydrofolate reductase	0.0029	0.86	3 +/- 5	0.95	1	0 +/- 0	24 +/- 12	2 +/- 4	1 +/- 4	3 +/- 7
Tfap2b	ENSMUSG00000025927	transcription factor AP-2 beta	0.041	1	2 +/- 4	0.0029	0.86	19 +/- 12	3 +/- 5	2 +/- 4	16 +/- 14	18 +/- 17
3110052M02Rik	ENSMUSG00000035868	RIKEN cDNA 3110052M02 gene	0.31	1	0 +/- 2	0.003	0.86	25 +/- 14	64 +/- 5	0 +/- 0	2 +/- 3	2 +/- 3
Ndufb2	ENSMUSG00000002416	NADH dehydrogenase (ubiquinone) 1 beta subcomplex, 2	0.003	0.86	9 +/- 9	0.65	1	4 +/- 6	5 +/- 6	5 +/- 6	11 +/- 11	16 +/- 15
Nhlrc3	ENSMUSG00000042997	NHL repeat containing 3	0.003	0.86	19 +/- 10	0.2	1	5 +/- 7	0 +/- 1	17 +/- 9	4 +/- 7	20 +/- 15
Deb1	ENSMUSG00000032526	differentially expressed in B16F10 1	0.82	1	0 +/- 1	0.0031	0.87	11 +/- 9	0 +/- 0	0 +/- 2	4 +/- 8	4 +/- 7
Atg4c	ENSMUSG00000028550	autophagy related 4C, cysteine peptidase	0.0032	0.87	14 +/- 9	0.068	1	3 +/- 6	11 +/- 10	8 +/- 7	12 +/- 12	21 +/- 17
Elovl5	ENSMUSG00000032349	ELOVL family member 5, elongation of long chain fatty acids (yeast)	0.0032	0.87	11 +/- 10	0.11	1	4 +/- 6	17 +/- 11	5 +/- 5	10 +/- 10	16 +/- 13
Sfmbt1	ENSMUSG00000006527	Scm-like with four mbt domains 1	0.0032	0.87	14 +/- 9	0.54	1	5 +/- 7	2 +/- 4	12 +/- 9	1 +/- 5	13 +/- 13
9530077C05Rik	ENSMUSG00000036411	RIKEN cDNA 9530077C05 gene	0.0033	0.87	19 +/- 10	0.12	1	3 +/- 6	3 +/- 5	12 +/- 8	2 +/- 6	14 +/- 12
Ap3b1	ENSMUSG00000021686	adaptor-related protein complex 3, beta 1 subunit	0.67	1	0 +/- 1	0.0033	0.87	21 +/- 11	22 +/- 10	0 +/- 1	13 +/- 11	13 +/- 12
Ddost	ENSMUSG00000028757	dolichyl-di-phosphooligosaccharide-protein glycotransferase	0.0033	0.87	7 +/- 7	0.89	1	0 +/- 1	5 +/- 6	6 +/- 7	6 +/- 9	12 +/- 13
Fam115a	NA	NA	0.0033	0.87	4 +/- 6	0.13	1	7 +/- 8	14 +/- 10	3 +/- 5	1 +/- 3	4 +/- 4
Gm16973	ENSMUSG00000097743	predicted gene, 16973	0.0033	0.87	19 +/- 10	0.23	1	3 +/- 6	9 +/- 6	8 +/- 6	13 +/- 6	21 +/- 9
L1cam	ENSMUSG00000031391	L1 cell adhesion molecule	0.0034	0.87	5 +/- 6	0.81	1	0 +/- 1	3 +/- 5	5 +/- 7	3 +/- 8	8 +/- 13
Map2k4	ENSMUSG00000033352	mitogen-activated protein kinase kinase 4	0.0034	0.87	8 +/- 8	0.63	1	0 +/- 0	0 +/- 1	7 +/- 7	6 +/- 9	13 +/- 15
Rbmx2	ENSMUSG00000031107	RNA binding motif protein, X-linked 2	0.0034	0.87	20 +/- 10	0.022	1	11 +/- 9	5 +/- 5	7 +/- 6	20 +/- 10	27 +/- 14
Trmt44	ENSMUSG00000029097	tRNA methyltransferase 44	0.0035	0.88	13 +/- 10	0.88	1	1 +/- 2	0 +/- 1	9 +/- 8	5 +/- 8	14 +/- 15
Map3k15	ENSMUSG00000031303	mitogen-activated protein kinase kinase kinase 15	0.62	1	1 +/- 3	0.0036	0.88	19 +/- 11	11 +/- 9	0 +/- 2	13 +/- 14	13 +/- 15
Topbp1	ENSMUSG00000032555	topoisomerase (DNA) II binding protein 1	0.0036	0.88	19 +/- 11	0.94	1	1 +/- 3	3 +/- 5	12 +/- 8	6 +/- 8	18 +/- 13
Zfp874b	ENSMUSG00000059839	zinc finger protein 874b	0.0036	0.88	16 +/- 11	0.035	1	11 +/- 11	9 +/- 10	14 +/- 11	1 +/- 3	15 +/- 13
Rnf150	ENSMUSG00000047747	ring finger protein 150	0.2	1	1 +/- 3	0.0037	0.88	9 +/- 8	13 +/- 10	1 +/- 3	3 +/- 6	4 +/- 4
Exosc6	NA	NA	0.26	1	3 +/- 6	0.0038	0.88	9 +/- 8	5 +/- 6	2 +/- 4	12 +/- 12	14 +/- 16
Ltbr	ENSMUSG00000030339	lymphotoxin B receptor	0.0038	0.88	18 +/- 11	0.63	1	0 +/- 1	0 +/- 2	13 +/- 9	11 +/- 11	24 +/- 17
Pcbd1	ENSMUSG00000020098	pterin 4 alpha carbinolamine dehydratase/dimerization cofactor of hepatocyte nuclear factor 1 alpha (TCF1) 1	0.0038	0.88	8 +/- 7	0.44	1	2 +/- 5	26 +/- 7	3 +/- 4	7 +/- 7	10 +/- 10
Rab39b	ENSMUSG00000031202	RAB39B, member RAS oncogene family	0.0038	0.88	13 +/- 9	0.18	1	7 +/- 8	6 +/- 6	10 +/- 8	0 +/- 3	11 +/- 9
Tfam	ENSMUSG00000003923	transcription factor A, mitochondrial	0.25	1	1 +/- 3	0.0038	0.88	16 +/- 11	6 +/- 5	1 +/- 2	4 +/- 3	6 +/- 4
Alpl	ENSMUSG00000028766	alkaline phosphatase, liver/bone/kidney	0.16	1	0 +/- 2	0.0039	0.88	15 +/- 11	5 +/- 6	0 +/- 2	11 +/- 11	11 +/- 12
Dgki	ENSMUSG00000038665	diacylglycerol kinase, iota	0.36	1	1 +/- 2	0.0039	0.88	11 +/- 10	11 +/- 9	1 +/- 2	5 +/- 9	5 +/- 8
Omg	ENSMUSG00000049612	oligodendrocyte myelin glycoprotein	0.0039	0.88	9 +/- 8	0.62	1	0 +/- 1	7 +/- 7	7 +/- 7	5 +/- 8	11 +/- 14
Imp4	ENSMUSG00000026127	IMP4, U3 small nucleolar ribonucleoprotein, homolog (yeast)	0.004	0.88	17 +/- 11	0.026	1	13 +/- 10	19 +/- 9	6 +/- 5	14 +/- 11	20 +/- 15
Lypd6	ENSMUSG00000050447	LY6/PLAUR domain containing 6	0.77	1	0 +/- 2	0.004	0.88	15 +/- 11	0 +/- 1	0 +/- 2	6 +/- 10	7 +/- 9
Nkrf	ENSMUSG00000044149	NF-kappaB repressing factor	0.004	0.88	6 +/- 7	0.71	1	0 +/- 2	0 +/- 1	7 +/- 7	8 +/- 9	14 +/- 14
1500011K16Rik	ENSMUSG00000051319	RIKEN cDNA 1500011K16 gene	0.0041	0.88	7 +/- 8	0.27	1	0 +/- 1	0 +/- 2	6 +/- 8	4 +/- 9	11 +/- 16
Lrrn1	ENSMUSG00000034648	leucine rich repeat protein 1, neuronal	0.0041	0.88	9 +/- 7	0.76	1	0 +/- 1	11 +/- 11	5 +/- 7	5 +/- 9	10 +/- 15
Rp2h	ENSMUSG00000060090	retinitis pigmentosa 2 homolog (human)	0.58	1	0 +/- 0	0.0041	0.88	14 +/- 10	7 +/- 7	0 +/- 0	9 +/- 11	9 +/- 11
Chst2	ENSMUSG00000033350	carbohydrate sulfotransferase 2	0.0042	0.88	11 +/- 10	0.53	1	1 +/- 3	39 +/- 12	4 +/- 4	4 +/- 6	8 +/- 10
Gfm1	ENSMUSG00000027774	G elongation factor, mitochondrial 1	0.0042	0.88	17 +/- 10	0.046	1	11 +/- 9	10 +/- 9	13 +/- 10	0 +/- 1	13 +/- 11
Ptprn	ENSMUSG00000026204	protein tyrosine phosphatase, receptor type, N	0.9	1	0 +/- 1	0.0042	0.88	4 +/- 6	1 +/- 4	0 +/- 1	2 +/- 6	2 +/- 5
Pvrl2	ENSMUSG00000062300	poliovirus receptor-related 2	0.0042	0.88	18 +/- 11	0.47	1	4 +/- 7	0 +/- 1	12 +/- 10	1 +/- 5	13 +/- 14
Dmxl2	ENSMUSG00000041268	Dmx-like 2	0.0043	0.88	5 +/- 7	0.95	1	3 +/- 6	8 +/- 9	4 +/- 6	0 +/- 1	4 +/- 7
Crtap	ENSMUSG00000032431	cartilage associated protein	0.0044	0.89	8 +/- 8	0.7	1	1 +/- 4	5 +/- 6	4 +/- 5	7 +/- 9	11 +/- 12
Nbea	ENSMUSG00000027799	neurobeachin	0.0046	0.91	3 +/- 5	0.84	1	3 +/- 6	14 +/- 11	2 +/- 5	0 +/- 1	2 +/- 4
Stox1	ENSMUSG00000036923	storkhead box 1	0.0046	0.91	11 +/- 8	0.86	1	0 +/- 1	1 +/- 3	7 +/- 8	7 +/- 10	14 +/- 16
Frmpd4	ENSMUSG00000049176	FERM and PDZ domain containing 4	0.0047	0.91	6 +/- 7	0.72	1	3 +/- 5	5 +/- 6	6 +/- 7	1 +/- 3	6 +/- 9
Hyal2	ENSMUSG00000010047	hyaluronoglucosaminidase 2	0.0047	0.91	10 +/- 9	0.39	1	0 +/- 2	9 +/- 7	8 +/- 7	5 +/- 8	13 +/- 13
Mpst	ENSMUSG00000071711	mercaptopyruvate sulfurtransferase	0.0047	0.91	24 +/- 13	0.55	1	4 +/- 6	1 +/- 3	16 +/- 10	5 +/- 8	21 +/- 16
Nceh1	ENSMUSG00000027698	neutral cholesterol ester hydrolase 1	0.0047	0.91	7 +/- 7	0.77	1	2 +/- 4	15 +/- 10	6 +/- 6	1 +/- 4	7 +/- 9
Poll	ENSMUSG00000025218	polymerase (DNA directed), lambda	0.76	1	0 +/- 1	0.0047	0.91	10 +/- 9	6 +/- 7	0 +/- 0	8 +/- 10	8 +/- 10
2210016F16Rik	ENSMUSG00000021550	RIKEN cDNA 2210016F16 gene	0.0048	0.91	12 +/- 8	0.3	1	1 +/- 3	0 +/- 2	11 +/- 9	5 +/- 8	17 +/- 15
Ddx50	ENSMUSG00000020076	DEAD (Asp-Glu-Ala-Asp) box polypeptide 50	0.25	1	0 +/- 2	0.0048	0.91	24 +/- 10	0 +/- 0	0 +/- 1	25 +/- 5	25 +/- 5
Rad21l	ENSMUSG00000074704	RAD21-like (S. pombe)	0.0048	0.91	14 +/- 9	0.15	1	3 +/- 6	23 +/- 7	5 +/- 4	9 +/- 4	14 +/- 7
Tmem106a	ENSMUSG00000034947	transmembrane protein 106A	0.0048	0.91	11 +/- 8	0.76	1	0 +/- 2	0 +/- 0	10 +/- 8	7 +/- 9	17 +/- 15
Zfp513	ENSMUSG00000043059	zinc finger protein 513	0.0049	0.91	10 +/- 8	0.14	1	1 +/- 2	13 +/- 8	5 +/- 6	2 +/- 4	7 +/- 9
Atxn1l	ENSMUSG00000069895	ataxin 1-like	0.005	0.91	5 +/- 7	0.13	1	8 +/- 8	13 +/- 9	3 +/- 5	12 +/- 12	15 +/- 15
Hipk1	ENSMUSG00000008730	homeodomain interacting protein kinase 1	0.47	1	0 +/- 1	0.005	0.91	11 +/- 10	16 +/- 10	0 +/- 0	7 +/- 11	7 +/- 10
Saysd1	ENSMUSG00000045107	SAYSVFN motif domain containing 1	0.005	0.91	13 +/- 9	0.61	1	0 +/- 2	0 +/- 0	9 +/- 2	6 +/- 3	15 +/- 0
Cand2	ENSMUSG00000030319	cullin-associated and neddylation-dissociated 2 (putative)	0.0051	0.91	20 +/- 12	0.17	1	5 +/- 7	1 +/- 3	8 +/- 7	18 +/- 13	26 +/- 18
Gm2a	ENSMUSG00000000594	GM2 ganglioside activator protein	0.0051	0.91	16 +/- 10	0.59	1	0 +/- 0	9 +/- 8	10 +/- 8	7 +/- 9	17 +/- 14
Hace1	ENSMUSG00000038822	HECT domain and ankyrin repeat containing, E3 ubiquitin protein ligase 1	0.0051	0.91	14 +/- 9	0.25	1	1 +/- 4	1 +/- 3	10 +/- 8	13 +/- 12	23 +/- 18
Gmps	ENSMUSG00000027823	guanine monophosphate synthetase	0.52	1	0 +/- 1	0.0052	0.91	16 +/- 11	16 +/- 10	0 +/- 1	8 +/- 11	9 +/- 10
Ogg1	ENSMUSG00000030271	8-oxoguanine DNA-glycosylase 1	0.4	1	1 +/- 3	0.0052	0.91	7 +/- 8	46 +/- 13	0 +/- 1	3 +/- 5	3 +/- 6
Dbf4	ENSMUSG00000002297	DBF4 homolog (S. cerevisiae)	0.62	1	0 +/- 1	0.0053	0.91	17 +/- 10	11 +/- 8	0 +/- 1	13 +/- 12	13 +/- 13
Fam192a	ENSMUSG00000031774	family with sequence similarity 192, member A	0.95	1	0 +/- 1	0.0053	0.91	10 +/- 8	7 +/- 8	0 +/- 1	7 +/- 9	7 +/- 10
Lrrc9	ENSMUSG00000021090	leucine rich repeat containing 9	0.9	1	0 +/- 1	0.0053	0.91	14 +/- 9	2 +/- 1	0 +/- 0	10 +/- 3	10 +/- 3
Mrpl43	ENSMUSG00000025208	mitochondrial ribosomal protein L43	0.0053	0.91	16 +/- 11	0.23	1	9 +/- 9	3 +/- 6	13 +/- 10	0 +/- 2	13 +/- 11
Grb14	ENSMUSG00000026888	growth factor receptor bound protein 14	0.0054	0.91	16 +/- 10	0.67	1	0 +/- 1	7 +/- 9	10 +/- 9	7 +/- 10	17 +/- 18
Serping1	ENSMUSG00000023224	serine (or cysteine) peptidase inhibitor, clade G, member 1	0.0054	0.91	6 +/- 7	0.35	1	1 +/- 4	0 +/- 0	6 +/- 0	2 +/- 0	7 +/- 0
Armcx6	ENSMUSG00000050394	armadillo repeat containing, X-linked 6	0.31	1	2 +/- 4	0.0055	0.93	18 +/- 10	1 +/- 3	1 +/- 4	10 +/- 10	11 +/- 8
Gtf3c3	ENSMUSG00000041303	general transcription factor IIIC, polypeptide 3	0.0056	0.93	18 +/- 10	0.99	1	1 +/- 3	2 +/- 4	13 +/- 8	7 +/- 9	21 +/- 15
Mtor	ENSMUSG00000028991	mechanistic target of rapamycin (serine/threonine kinase)	0.0056	0.94	6 +/- 7	0.06	1	7 +/- 8	0 +/- 1	5 +/- 7	0 +/- 3	6 +/- 5
Snora34	ENSMUSG00000065336	small nucleolar RNA, H/ACA box 34	0.0057	0.94	9 +/- 8	0.97	1	0 +/- 0	7 +/- 7	6 +/- 7	5 +/- 8	11 +/- 13
Wdr47	ENSMUSG00000040389	WD repeat domain 47	0.0057	0.94	10 +/- 9	0.5	1	0 +/- 1	2 +/- 5	10 +/- 8	7 +/- 9	16 +/- 16
Mpv17	ENSMUSG00000107283	MpV17 mitochondrial inner membrane protein	0.077	1	6 +/- 7	0.0058	0.94	15 +/- 10	7 +/- 7	3 +/- 5	18 +/- 11	21 +/- 14
Ephb2	ENSMUSG00000028664	Eph receptor B2	0.88	1	0 +/- 0	0.0059	0.96	16 +/- 12	8 +/- 7	0 +/- 0	11 +/- 11	11 +/- 11
Uprt	ENSMUSG00000073016	uracil phosphoribosyltransferase (FUR1) homolog (S. cerevisiae)	0.0059	0.95	10 +/- 7	0.68	1	2 +/- 4	3 +/- 6	10 +/- 9	2 +/- 7	12 +/- 15
Haus7	ENSMUSG00000031371	HAUS augmin-like complex, subunit 7	0.006	0.96	14 +/- 10	0.95	1	0 +/- 0	9 +/- 9	3 +/- 6	3 +/- 7	6 +/- 11
Bai3	NA	NA	0.0061	0.96	9 +/- 8	0.57	1	0 +/- 0	4 +/- 7	6 +/- 8	4 +/- 9	11 +/- 16
Pafah1b2	ENSMUSG00000003131	platelet-activating factor acetylhydrolase, isoform 1b, subunit 2	0.0061	0.96	0 +/- 2	0.85	1	2 +/- 4	2 +/- 5	1 +/- 3	3 +/- 6	4 +/- 8
Slc36a4	ENSMUSG00000043885	solute carrier family 36 (proton/amino acid symporter), member 4	0.7	1	1 +/- 3	0.0061	0.96	16 +/- 10	8 +/- 8	1 +/- 2	7 +/- 10	8 +/- 9
Tmem19	ENSMUSG00000069520	transmembrane protein 19	0.47	1	1 +/- 3	0.0061	0.96	20 +/- 13	4 +/- 6	0 +/- 2	14 +/- 15	14 +/- 13
Hsdl2	ENSMUSG00000028383	hydroxysteroid dehydrogenase like 2	0.0062	0.96	10 +/- 9	0.21	1	2 +/- 4	7 +/- 7	7 +/- 7	10 +/- 11	17 +/- 16
Mta3	ENSMUSG00000055817	metastasis associated 3	0.21	1	0 +/- 2	0.0062	0.96	14 +/- 10	20 +/- 11	0 +/- 1	5 +/- 8	5 +/- 7
Apool	ENSMUSG00000025525	apolipoprotein O-like	0.58	1	1 +/- 4	0.0063	0.96	20 +/- 12	0 +/- 1	1 +/- 4	9 +/- 12	10 +/- 9
Fgd4	ENSMUSG00000022788	FYVE, RhoGEF and PH domain containing 4	0.89	1	0 +/- 1	0.0063	0.96	17 +/- 10	7 +/- 7	0 +/- 1	13 +/- 13	13 +/- 14
Timp4	ENSMUSG00000030317	tissue inhibitor of metalloproteinase 4	0.0063	0.96	13 +/- 10	0.013	1	5 +/- 7	13 +/- 9	7 +/- 6	12 +/- 11	19 +/- 16
Dnpep	ENSMUSG00000026209	aspartyl aminopeptidase	0.0064	0.96	6 +/- 7	0.21	1	1 +/- 3	17 +/- 11	4 +/- 6	2 +/- 4	6 +/- 9
Elfn2	ENSMUSG00000043460	leucine rich repeat and fibronectin type III, extracellular 2	0.0064	0.96	3 +/- 5	0.9	1	1 +/- 3	0 +/- 0	3 +/- 5	5 +/- 9	8 +/- 13
Dram1	ENSMUSG00000020057	DNA-damage regulated autophagy modulator 1	0.51	1	1 +/- 3	0.0065	0.96	20 +/- 12	1 +/- 3	1 +/- 2	9 +/- 11	9 +/- 10
Nfxl1	ENSMUSG00000072889	nuclear transcription factor, X-box binding-like 1	0.96	1	2 +/- 4	0.0065	0.96	15 +/- 10	1 +/- 3	1 +/- 3	9 +/- 11	10 +/- 9
Pld4	ENSMUSG00000052160	phospholipase D family, member 4	0.0065	0.96	5 +/- 6	0.9	1	0 +/- 1	3 +/- 5	3 +/- 5	2 +/- 6	5 +/- 10
C1galt1	ENSMUSG00000042460	core 1 synthase, glycoprotein-N-acetylgalactosamine 3-beta-galactosyltransferase, 1	0.0097	1	7 +/- 7	0.0066	0.96	18 +/- 10	1 +/- 3	7 +/- 8	2 +/- 6	9 +/- 5
Adamts5	ENSMUSG00000022894	a disintegrin-like and metallopeptidase (reprolysin type) with thrombospondin type 1 motif, 5 (aggrecanase-2)	0.85	1	0 +/- 2	0.0067	0.96	15 +/- 10	19 +/- 0	0 +/- 0	6 +/- 0	6 +/- 0
Gnpda1	ENSMUSG00000052102	glucosamine-6-phosphate deaminase 1	0.8	1	0 +/- 1	0.0067	0.96	13 +/- 9	3 +/- 5	0 +/- 1	10 +/- 9	10 +/- 9
Tmem56	ENSMUSG00000028132	transmembrane protein 56	0.0067	0.96	5 +/- 6	0.45	1	0 +/- 2	16 +/- 11	4 +/- 6	2 +/- 5	6 +/- 10
Atf4	ENSMUSG00000042406	activating transcription factor 4	0.0069	0.96	3 +/- 5	0.92	1	0 +/- 1	3 +/- 6	2 +/- 4	1 +/- 3	2 +/- 7
Mob3a	ENSMUSG00000003348	MOB kinase activator 3A	0.58	1	2 +/- 4	0.0069	0.96	21 +/- 13	9 +/- 9	1 +/- 4	6 +/- 10	8 +/- 8
Nudt12	ENSMUSG00000024228	nudix (nucleoside diphosphate linked moiety X)-type motif 12	0.33	1	1 +/- 3	0.0069	0.96	21 +/- 0	8 +/- 8	1 +/- 3	6 +/- 8	7 +/- 7
Pcdh9	ENSMUSG00000055421	protocadherin 9	0.0069	0.96	4 +/- 5	0.49	1	1 +/- 2	18 +/- 12	2 +/- 4	1 +/- 3	3 +/- 7
Chodl	ENSMUSG00000022860	chondrolectin	0.82	1	0 +/- 1	0.007	0.96	16 +/- 12	3 +/- 5	0 +/- 1	12 +/- 14	12 +/- 13
Mirg	ENSMUSG00000097391	miRNA containing gene	0.0071	0.96	4 +/- 6	0.72	1	0 +/- 2	1 +/- 4	4 +/- 6	2 +/- 5	6 +/- 10
Naa10	ENSMUSG00000031388	N(alpha)-acetyltransferase 10, NatA catalytic subunit	0.0071	0.96	7 +/- 8	0.48	1	2 +/- 4	0 +/- 2	5 +/- 7	1 +/- 4	7 +/- 9
Acads	ENSMUSG00000029545	acyl-Coenzyme A dehydrogenase, short chain	0.0072	0.96	11 +/- 10	0.72	1	3 +/- 5	1 +/- 2	10 +/- 9	3 +/- 6	13 +/- 13
Pcdhgc3	ENSMUSG00000102918	protocadherin gamma subfamily C, 3	0.49	1	2 +/- 4	0.0072	0.96	5 +/- 7	8 +/- 8	1 +/- 4	8 +/- 12	9 +/- 15
Birc6	ENSMUSG00000024073	baculoviral IAP repeat-containing 6	0.0073	0.96	4 +/- 6	0.12	1	0 +/- 2	2 +/- 5	4 +/- 6	2 +/- 6	6 +/- 11
Phf2	ENSMUSG00000038025	PHD finger protein 2	0.0073	0.96	10 +/- 9	0.039	1	7 +/- 8	4 +/- 5	7 +/- 7	16 +/- 11	22 +/- 16
Spg11	ENSMUSG00000033396	spastic paraplegia 11	0.0073	0.96	7 +/- 7	0.8	1	1 +/- 3	13 +/- 11	5 +/- 6	2 +/- 5	7 +/- 10
1110046J04Rik	ENSMUSG00000085457	RIKEN cDNA 1110046J04 gene	0.0074	0.96	15 +/- 10	0.42	1	2 +/- 4	0 +/- 0	8 +/- 7	13 +/- 12	22 +/- 17
Etv6	ENSMUSG00000030199	ets variant 6	0.0074	0.96	15 +/- 11	0.79	1	1 +/- 4	29 +/- 11	5 +/- 5	6 +/- 6	11 +/- 10
Nod1	ENSMUSG00000038058	nucleotide-binding oligomerization domain containing 1	0.0074	0.96	6 +/- 7	0.34	1	4 +/- 6	8 +/- 7	4 +/- 5	10 +/- 10	13 +/- 14
Acat1	ENSMUSG00000032047	acetyl-Coenzyme A acetyltransferase 1	0.2	1	1 +/- 3	0.0075	0.96	9 +/- 8	6 +/- 7	1 +/- 3	9 +/- 10	10 +/- 12
Rmst	ENSMUSG00000097348	rhabdomyosarcoma 2 associated transcript (non-coding RNA)	0.17	1	5 +/- 0	0.0075	0.96	5 +/- 7	10 +/- 8	3 +/- 5	10 +/- 11	13 +/- 14
Slc22a8	ENSMUSG00000063796	solute carrier family 22 (organic anion transporter), member 8	0.0075	0.96	5 +/- 7	0.94	1	0 +/- 0	2 +/- 4	6 +/- 7	5 +/- 8	10 +/- 13
Gga2	ENSMUSG00000030872	golgi associated, gamma adaptin ear containing, ARF binding protein 2	0.66	1	1 +/- 4	0.0076	0.96	19 +/- 12	14 +/- 8	1 +/- 2	13 +/- 10	14 +/- 12
Ppt2	ENSMUSG00000015474	palmitoyl-protein thioesterase 2	0.0076	0.96	8 +/- 8	0.96	1	1 +/- 3	11 +/- 8	5 +/- 6	7 +/- 9	12 +/- 13
Tor4a	ENSMUSG00000059555	torsin family 4, member A	0.0076	0.96	13 +/- 10	0.44	1	2 +/- 4	1 +/- 3	10 +/- 8	14 +/- 12	23 +/- 18
B4galt2	ENSMUSG00000028541	UDP-Gal:betaGlcNAc beta 1,4- galactosyltransferase, polypeptide 2	0.38	1	6 +/- 8	0.0077	0.96	11 +/- 10	15 +/- 11	5 +/- 7	1 +/- 3	5 +/- 5
Ppp2r5c	ENSMUSG00000017843	protein phosphatase 2, regulatory subunit B', gamma	0.0077	0.96	5 +/- 6	0.64	1	2 +/- 4	5 +/- 6	4 +/- 6	8 +/- 9	12 +/- 13
Tmem159	ENSMUSG00000030917	transmembrane protein 159	0.19	1	2 +/- 4	0.0078	0.96	13 +/- 10	63 +/- 11	0 +/- 1	3 +/- 3	3 +/- 4
Zkscan8	ENSMUSG00000063894	zinc finger with KRAB and SCAN domains 8	0.25	1	0 +/- 1	0.0079	0.96	18 +/- 11	14 +/- 9	0 +/- 1	12 +/- 12	12 +/- 12
Cox20	ENSMUSG00000026500	COX20 Cox2 chaperone	0.82	1	0 +/- 0	0.008	0.96	15 +/- 11	0 +/- 1	0 +/- 0	14 +/- 6	14 +/- 6
Epha7	ENSMUSG00000028289	Eph receptor A7	0.008	0.96	14 +/- 9	0.43	1	2 +/- 5	10 +/- 7	9 +/- 7	3 +/- 7	12 +/- 12
Polr1e	ENSMUSG00000028318	polymerase (RNA) I polypeptide E	0.008	0.96	11 +/- 9	0.57	1	1 +/- 4	1 +/- 4	9 +/- 8	4 +/- 7	13 +/- 14
Cacna2d4	ENSMUSG00000041460	calcium channel, voltage-dependent, alpha 2/delta subunit 4	0.0081	0.96	13 +/- 10	0.22	1	5 +/- 7	7 +/- 0	10 +/- 0	1 +/- 0	11 +/- 0
Ciapin1	ENSMUSG00000031781	cytokine induced apoptosis inhibitor 1	0.0081	0.96	8 +/- 0	0.85	1	0 +/- 0	1 +/- 3	7 +/- 7	6 +/- 8	13 +/- 14
Dusp26	ENSMUSG00000039661	dual specificity phosphatase 26 (putative)	0.0081	0.96	6 +/- 7	0.65	1	2 +/- 4	14 +/- 11	4 +/- 6	0 +/- 2	4 +/- 7
Efemp1	ENSMUSG00000020467	epidermal growth factor-containing fibulin-like extracellular matrix protein 1	0.0081	0.96	5 +/- 7	0.68	1	0 +/- 1	0 +/- 0	4 +/- 6	2 +/- 6	7 +/- 11
Slc2a10	ENSMUSG00000027661	solute carrier family 2 (facilitated glucose transporter), member 10	0.0081	0.96	17 +/- 12	0.11	1	3 +/- 6	3 +/- 4	8 +/- 6	15 +/- 8	23 +/- 10
Tbl2	ENSMUSG00000005374	transducin (beta)-like 2	0.0081	0.96	14 +/- 11	0.32	1	5 +/- 7	6 +/- 7	6 +/- 7	14 +/- 13	20 +/- 18
Acat3	ENSMUSG00000062480	acetyl-Coenzyme A acetyltransferase 3	0.71	1	0 +/- 2	0.0082	0.96	17 +/- 10	3 +/- 6	0 +/- 1	13 +/- 14	14 +/- 14
Arntl	ENSMUSG00000055116	aryl hydrocarbon receptor nuclear translocator-like	0.0082	0.96	16 +/- 10	0.89	1	0 +/- 1	10 +/- 7	9 +/- 7	6 +/- 9	15 +/- 13
B230216N24Rik	ENSMUSG00000089706	RIKEN cDNA B230216N24 gene	0.53	1	1 +/- 2	0.0082	0.96	17 +/- 13	2 +/- 4	0 +/- 2	9 +/- 12	10 +/- 10
Fam132b	ENSMUSG00000047443	family with sequence similarity 132, member B	0.0082	0.96	15 +/- 9	0.46	1	0 +/- 0	2 +/- 4	9 +/- 8	8 +/- 9	18 +/- 14
Usb1	ENSMUSG00000031792	U6 snRNA biogenesis 1	0.93	1	0 +/- 0	0.0082	0.96	20 +/- 13	31 +/- 3	0 +/- 0	10 +/- 3	10 +/- 3
1700017B05Rik	ENSMUSG00000032300	RIKEN cDNA 1700017B05 gene	0.49	1	2 +/- 4	0.0083	0.96	14 +/- 9	19 +/- 10	1 +/- 3	10 +/- 10	11 +/- 12
Irak1	ENSMUSG00000031392	interleukin-1 receptor-associated kinase 1	0.0083	0.96	10 +/- 9	0.48	1	0 +/- 1	4 +/- 6	5 +/- 6	5 +/- 8	11 +/- 12
Jsrp1	ENSMUSG00000020216	junctional sarcoplasmic reticulum protein 1	0.0083	0.96	6 +/- 6	0.35	1	1 +/- 4	4 +/- 6	2 +/- 4	7 +/- 10	9 +/- 13
Coq9	ENSMUSG00000031782	coenzyme Q9 homolog (yeast)	0.0084	0.96	9 +/- 9	0.55	1	4 +/- 6	31 +/- 0	3 +/- 0	7 +/- 0	9 +/- 0
Dcaf5	ENSMUSG00000049106	DDB1 and CUL4 associated factor 5	0.88	1	0 +/- 2	0.0084	0.96	11 +/- 9	5 +/- 6	0 +/- 1	10 +/- 12	10 +/- 12
Dpf1	ENSMUSG00000030584	D4, zinc and double PHD fingers family 1	0.0084	0.96	9 +/- 8	0.72	1	1 +/- 3	19 +/- 12	5 +/- 6	1 +/- 5	6 +/- 11
Cox14	ENSMUSG00000023020	cytochrome c oxidase assembly protein 14	0.0085	0.96	5 +/- 6	0.16	1	6 +/- 8	15 +/- 8	2 +/- 4	10 +/- 11	13 +/- 14
Fam193a	ENSMUSG00000037210	family with sequence similarity 193, member A	0.0085	0.96	9 +/- 8	0.93	1	0 +/- 1	6 +/- 6	7 +/- 7	5 +/- 8	12 +/- 13
Sphkap	ENSMUSG00000026163	SPHK1 interactor, AKAP domain containing	0.0085	0.96	3 +/- 5	0.9	1	1 +/- 0	12 +/- 10	2 +/- 4	0 +/- 1	2 +/- 5
Sprtn	ENSMUSG00000031986	SprT-like N-terminal domain	0.95	1	0 +/- 1	0.0085	0.96	12 +/- 10	5 +/- 7	0 +/- 1	6 +/- 10	6 +/- 9
Trp53i13	ENSMUSG00000044328	transformation related protein 53 inducible protein 13	0.96	1	0 +/- 1	0.0085	0.96	8 +/- 7	6 +/- 7	0 +/- 1	7 +/- 10	8 +/- 11
Cdk4	ENSMUSG00000006728	cyclin-dependent kinase 4	0.41	1	0 +/- 2	0.0087	0.98	13 +/- 10	12 +/- 9	0 +/- 2	10 +/- 10	11 +/- 11
Ebna1bp2	ENSMUSG00000028729	EBNA1 binding protein 2	0.31	1	1 +/- 4	0.0087	0.97	16 +/- 12	8 +/- 8	1 +/- 3	7 +/- 11	8 +/- 8
Smarca5	ENSMUSG00000031715	SWI/SNF related, matrix associated, actin dependent regulator of chromatin, subfamily a, member 5	0.0088	0.98	4 +/- 6	0.77	1	0 +/- 0	7 +/- 8	4 +/- 6	4 +/- 8	8 +/- 13
Cnot6	ENSMUSG00000020362	CCR4-NOT transcription complex, subunit 6	0.0091	0.99	NA	0.81	1	2 +/- 5	5 +/- 6	3 +/- 5	8 +/- 11	11 +/- 15
Gm9079	NA	NA	0.0091	0.99	17 +/- 9	0.69	1	0 +/- 2	1 +/- 3	12 +/- 8	7 +/- 9	19 +/- 16
Hspa12b	ENSMUSG00000074793	heat shock protein 12B	0.66	1	1 +/- 3	0.0091	0.99	11 +/- 10	4 +/- 6	1 +/- 4	3 +/- 7	5 +/- 5
Eif1ax	ENSMUSG00000067194	eukaryotic translation initiation factor 1A, X-linked	0.89	1	0 +/- 1	0.0092	0.99	18 +/- 10	20 +/- 10	0 +/- 1	11 +/- 11	11 +/- 12
Mat2a	ENSMUSG00000053907	methionine adenosyltransferase II, alpha	0.42	1	0 +/- 0	0.0092	0.99	9 +/- 9	12 +/- 9	0 +/- 1	6 +/- 9	6 +/- 9
Tmem80	ENSMUSG00000025505	transmembrane protein 80	0.0092	0.99	9 +/- 8	0.69	1	0 +/- 1	10 +/- 0	5 +/- 0	5 +/- 0	10 +/- 0
Znhit6	ENSMUSG00000074182	zinc finger, HIT type 6	0.45	1	1 +/- 3	0.0092	0.99	16 +/- 10	10 +/- 8	1 +/- 2	15 +/- 12	16 +/- 14
Frmpd1	ENSMUSG00000035615	FERM and PDZ domain containing 1	0.0093	0.99	10 +/- 8	0.7	1	0 +/- 0	8 +/- 7	5 +/- 6	4 +/- 8	9 +/- 13
Psmc1	ENSMUSG00000021178	protease (prosome, macropain) 26S subunit, ATPase 1	0.0093	1	9 +/- 8	0.16	1	7 +/- 8	6 +/- 7	7 +/- 8	0 +/- 0	7 +/- 8
Arhgap5	ENSMUSG00000035133	Rho GTPase activating protein 5	0.92	1	0 +/- 1	0.0094	1	9 +/- 9	7 +/- 8	0 +/- 1	7 +/- 10	7 +/- 11
Slc7a7	ENSMUSG00000000958	solute carrier family 7 (cationic amino acid transporter, y+ system), member 7	0.91	1	0 +/- 1	0.0094	1	13 +/- 9	0 +/- 0	0 +/- 2	10 +/- 12	11 +/- 13
4933427D14Rik	ENSMUSG00000020807	RIKEN cDNA 4933427D14 gene	0.99	1	3 +/- 5	0.0095	1	7 +/- 9	0 +/- 1	3 +/- 5	13 +/- 13	15 +/- 16
Ppp1r13b	ENSMUSG00000021285	protein phosphatase 1, regulatory (inhibitor) subunit 13B	0.0096	1	8 +/- 8	0.71	1	0 +/- 0	3 +/- 6	8 +/- 8	6 +/- 10	14 +/- 16
4921507P07Rik	ENSMUSG00000029828	RIKEN cDNA 4921507P07 gene	0.084	1	7 +/- 8	0.0097	1	18 +/- 12	8 +/- 9	7 +/- 8	1 +/- 3	7 +/- 6
Dfna5	ENSMUSG00000029821	deafness, autosomal dominant 5 (human)	0.88	1	0 +/- 1	0.0097	1	8 +/- 7	31 +/- 12	0 +/- 1	4 +/- 6	4 +/- 6
Pcdhb13	ENSMUSG00000047307	protocadherin beta 13	0.0097	1	10 +/- 8	0.21	1	4 +/- 6	1 +/- 2	5 +/- 6	14 +/- 11	20 +/- 15
Rfx7	ENSMUSG00000037674	regulatory factor X, 7	0.23	1	0 +/- 1	0.0097	1	11 +/- 10	14 +/- 10	0 +/- 1	8 +/- 11	8 +/- 12
Trps1	ENSMUSG00000038679	trichorhinophalangeal syndrome I (human)	0.5	1	0 +/- 2	0.0097	1	11 +/- 9	1 +/- 3	0 +/- 2	7 +/- 11	7 +/- 10
Armcx5	ENSMUSG00000072969	armadillo repeat containing, X-linked 5	0.44	1	1 +/- 4	0.0099	1	14 +/- 10	3 +/- 5	1 +/- 4	6 +/- 9	7 +/- 7
Bcl2l12	ENSMUSG00000003190	BCL2-like 12 (proline rich)	0.39	1	2 +/- 4	0.0099	1	10 +/- 8	3 +/- 5	1 +/- 2	5 +/- 8	6 +/- 7
Impad1	ENSMUSG00000066324	inositol monophosphatase domain containing 1	0.62	1	0 +/- 2	0.0099	1	11 +/- 9	8 +/- 8	0 +/- 2	4 +/- 8	4 +/- 6
Pip4k2a	ENSMUSG00000026737	phosphatidylinositol-5-phosphate 4-kinase, type II, alpha	0.065	1	4 +/- 6	0.0099	1	7 +/- 8	22 +/- 13	2 +/- 3	9 +/- 10	10 +/- 12
Setdb2	ENSMUSG00000071350	SET domain, bifurcated 2	0.32	1	2 +/- 4	0.0099	1	14 +/- 10	0 +/- 0	1 +/- 3	17 +/- 14	18 +/- 17
8030462N17Rik	ENSMUSG00000047466	RIKEN cDNA 8030462N17 gene	0.01	1	6 +/- 7	0.18	1	8 +/- 8	6 +/- 7	4 +/- 5	13 +/- 12	17 +/- 16
9130011E15Rik	ENSMUSG00000039901	RIKEN cDNA 9130011E15 gene	0.061	1	5 +/- 7	0.01	1	9 +/- 9	7 +/- 5	3 +/- 4	13 +/- 7	16 +/- 8
Dusp12	ENSMUSG00000026659	dual specificity phosphatase 12	0.7	1	2 +/- 4	0.01	1	7 +/- 7	1 +/- 2	2 +/- 4	2 +/- 5	3 +/- 4
Id4	ENSMUSG00000021379	inhibitor of DNA binding 4	0.01	1	11 +/- 10	0.38	1	0 +/- 2	5 +/- 6	8 +/- 8	9 +/- 11	17 +/- 17
Il4ra	ENSMUSG00000030748	interleukin 4 receptor, alpha	0.8	1	1 +/- 3	0.01	1	18 +/- 10	12 +/- 9	0 +/- 2	13 +/- 12	13 +/- 14
Kcnk3	ENSMUSG00000049265	potassium channel, subfamily K, member 3	0.01	1	5 +/- 6	0.44	1	4 +/- 6	1 +/- 3	6 +/- 7	0 +/- 2	6 +/- 9
Lmod1	ENSMUSG00000048096	leiomodin 1 (smooth muscle)	0.01	1	5 +/- 7	0.51	1	1 +/- 3	1 +/- 3	4 +/- 5	7 +/- 8	10 +/- 12
Lrrn2	ENSMUSG00000026443	leucine rich repeat protein 2, neuronal	0.021	1	2 +/- 5	0.01	1	6 +/- 7	2 +/- 5	2 +/- 5	1 +/- 4	3 +/- 3
Pdcl3	ENSMUSG00000026078	phosducin-like 3	0.94	1	0 +/- 0	0.01	1	15 +/- 11	7 +/- 7	0 +/- 0	10 +/- 10	10 +/- 10
Ptgds	ENSMUSG00000015090	prostaglandin D2 synthase (brain)	0.01	1	3 +/- 5	0.61	1	1 +/- 4	5 +/- 0	2 +/- 0	5 +/- 0	7 +/- 0
Zfp605	ENSMUSG00000023284	zinc finger protein 605	0.75	1	1 +/- 2	0.01	1	20 +/- 10	2 +/- 4	0 +/- 2	8 +/- 12	9 +/- 10
BC020402	NA	NA	0.33	1	1 +/- 3	0.011	1	11 +/- 9	0 +/- 0	1 +/- 2	13 +/- 12	14 +/- 13
Ccdc159	ENSMUSG00000006241	coiled-coil domain containing 159	0.011	1	3 +/- 5	0.16	1	1 +/- 3	1 +/- 3	2 +/- 4	3 +/- 7	5 +/- 10
Ctnnal1	ENSMUSG00000038816	catenin (cadherin associated protein), alpha-like 1	0.011	1	18 +/- 10	0.93	1	0 +/- 1	0 +/- 1	11 +/- 8	10 +/- 10	21 +/- 16
Dkc1	ENSMUSG00000031403	dyskeratosis congenita 1, dyskerin	0.011	1	4 +/- 6	0.99	1	0 +/- 1	0 +/- 0	2 +/- 5	4 +/- 7	6 +/- 10
Eif3l	ENSMUSG00000033047	eukaryotic translation initiation factor 3, subunit L	0.19	1	3 +/- 5	0.011	1	8 +/- 8	8 +/- 7	2 +/- 4	11 +/- 10	13 +/- 12
Fam120a	ENSMUSG00000038014	family with sequence similarity 120, member A	0.68	1	0 +/- 1	0.011	1	12 +/- 10	15 +/- 10	0 +/- 1	8 +/- 11	8 +/- 12
Fam194a	NA	NA	0.011	1	8 +/- 8	0.91	1	0 +/- 1	0 +/- 2	7 +/- 8	4 +/- 8	11 +/- 14
Fbxo32	ENSMUSG00000022358	F-box protein 32	0.011	1	6 +/- 7	0.74	1	1 +/- 3	1 +/- 2	4 +/- 4	7 +/- 4	11 +/- 6
Fpgt	ENSMUSG00000053870	fucose-1-phosphate guanylyltransferase	0.15	1	5 +/- 7	0.011	1	3 +/- 5	3 +/- 6	4 +/- 6	9 +/- 12	13 +/- 16
Krt73	ENSMUSG00000063661	keratin 73	0.97	1	0 +/- 2	0.011	1	13 +/- 10	5 +/- 7	0 +/- 2	8 +/- 11	8 +/- 10
Mrpl34	ENSMUSG00000034880	mitochondrial ribosomal protein L34	0.011	1	7 +/- 8	0.51	1	0 +/- 1	2 +/- 4	5 +/- 7	5 +/- 9	10 +/- 14
Naaa	ENSMUSG00000029413	N-acylethanolamine acid amidase	0.35	1	3 +/- 5	0.011	1	4 +/- 6	47 +/- 8	1 +/- 1	3 +/- 1	4 +/- 1
Nfx1	ENSMUSG00000028423	nuclear transcription factor, X-box binding 1	0.73	1	0 +/- 2	0.011	1	12 +/- 9	2 +/- 5	0 +/- 2	7 +/- 10	7 +/- 9
Nipbl	ENSMUSG00000022141	Nipped-B homolog (Drosophila)	0.011	1	11 +/- 9	0.086	1	9 +/- 9	5 +/- 7	10 +/- 9	0 +/- 1	10 +/- 10
Parp3	ENSMUSG00000023249	poly (ADP-ribose) polymerase family, member 3	0.011	1	15 +/- 10	0.14	1	4 +/- 7	19 +/- 7	9 +/- 6	2 +/- 5	11 +/- 9
Rdh5	ENSMUSG00000025350	retinol dehydrogenase 5	0.91	1	0 +/- 1	0.011	1	14 +/- 10	0 +/- 2	0 +/- 1	12 +/- 12	12 +/- 13
Rnf182	ENSMUSG00000044164	ring finger protein 182	0.011	1	16 +/- 11	0.36	1	2 +/- 4	3 +/- 5	8 +/- 7	12 +/- 11	19 +/- 16
Rpf1	ENSMUSG00000028187	ribosome production factor 1 homolog (S. cerevisiae)	0.011	1	14 +/- 11	0.49	1	2 +/- 4	1 +/- 3	12 +/- 9	5 +/- 9	17 +/- 16
Slc35b4	ENSMUSG00000018999	solute carrier family 35, member B4	0.48	1	1 +/- 2	0.011	1	5 +/- 6	8 +/- 8	1 +/- 2	6 +/- 9	7 +/- 11
Sstr4	ENSMUSG00000037014	somatostatin receptor 4	0.011	1	7 +/- 7	0.38	1	2 +/- 4	4 +/- 6	6 +/- 7	1 +/- 4	7 +/- 10
Tgfbrap1	ENSMUSG00000070939	transforming growth factor, beta receptor associated protein 1	0.011	1	11 +/- 9	0.83	1	1 +/- 3	0 +/- 1	9 +/- 8	3 +/- 8	12 +/- 14
Tyw3	ENSMUSG00000047583	tRNA-yW synthesizing protein 3 homolog (S. cerevisiae)	0.011	1	13 +/- 9	0.63	1	0 +/- 1	0 +/- 0	10 +/- 8	7 +/- 8	17 +/- 14
Zfp869	ENSMUSG00000054648	zinc finger protein 869	0.092	1	3 +/- 5	0.011	1	20 +/- 13	2 +/- 5	3 +/- 6	4 +/- 8	7 +/- 6
Ap1m1	ENSMUSG00000003033	adaptor-related protein complex AP-1, mu subunit 1	0.012	1	8 +/- 7	0.2	1	0 +/- 1	13 +/- 8	6 +/- 6	3 +/- 5	9 +/- 10
Arfip1	ENSMUSG00000074513	ADP-ribosylation factor interacting protein 1	0.012	1	11 +/- 10	0.64	1	3 +/- 5	9 +/- 8	7 +/- 7	10 +/- 11	17 +/- 16
Chd5	ENSMUSG00000005045	chromodomain helicase DNA binding protein 5	0.012	1	2 +/- 5	0.9	1	0 +/- 1	1 +/- 2	2 +/- 3	3 +/- 3	5 +/- 4
Clk2	ENSMUSG00000068917	CDC-like kinase 2	0.012	1	7 +/- 7	0.14	1	7 +/- 8	9 +/- 7	3 +/- 5	13 +/- 10	16 +/- 13
Ddx59	ENSMUSG00000026404	DEAD (Asp-Glu-Ala-Asp) box polypeptide 59	0.31	1	2 +/- 5	0.012	1	10 +/- 9	24 +/- 8	2 +/- 4	1 +/- 3	2 +/- 3
Dek	ENSMUSG00000021377	DEK oncogene (DNA binding)	0.012	1	6 +/- 7	0.83	1	1 +/- 3	18 +/- 11	4 +/- 5	5 +/- 8	9 +/- 12
Echdc2	ENSMUSG00000028601	enoyl Coenzyme A hydratase domain containing 2	0.012	1	4 +/- 5	0.4	1	0 +/- 1	22 +/- 12	4 +/- 5	2 +/- 5	6 +/- 9
Eci1	ENSMUSG00000024132	enoyl-Coenzyme A delta isomerase 1	0.012	1	13 +/- 9	0.6	1	0 +/- 0	18 +/- 10	6 +/- 7	5 +/- 7	11 +/- 12
Eif2ak1	ENSMUSG00000029613	eukaryotic translation initiation factor 2 alpha kinase 1	0.78	1	0 +/- 0	0.012	1	14 +/- 10	56 +/- 12	0 +/- 0	3 +/- 4	3 +/- 4
Exoc2	ENSMUSG00000021357	exocyst complex component 2	0.012	1	10 +/- 8	0.81	1	0 +/- 2	0 +/- 0	7 +/- 7	3 +/- 6	11 +/- 12
Fbxo8	ENSMUSG00000038206	F-box protein 8	0.012	1	12 +/- 9	0.52	1	1 +/- 3	2 +/- 0	8 +/- 0	10 +/- 0	18 +/- 0
Hdac8	ENSMUSG00000067567	histone deacetylase 8	0.8	1	0 +/- 2	0.012	1	14 +/- 9	6 +/- 7	0 +/- 1	7 +/- 10	7 +/- 9
Kdm6a	ENSMUSG00000037369	lysine (K)-specific demethylase 6A	0.6	1	2 +/- 4	0.012	1	3 +/- 6	2 +/- 5	1 +/- 4	6 +/- 10	7 +/- 13
Lipa	ENSMUSG00000024781	lysosomal acid lipase A	0.53	1	1 +/- 3	0.012	1	16 +/- 12	2 +/- 4	1 +/- 3	17 +/- 15	18 +/- 17
Mettl3	ENSMUSG00000022160	methyltransferase like 3	0.97	1	0 +/- 1	0.012	1	16 +/- 11	8 +/- 8	0 +/- 1	11 +/- 11	11 +/- 12
Mgat4c	ENSMUSG00000019888	MGAT4 family, member C	0.36	1	0 +/- 1	0.012	1	12 +/- 9	23 +/- 9	0 +/- 1	5 +/- 4	5 +/- 4
Mt2	ENSMUSG00000031762	metallothionein 2	0.012	1	10 +/- 9	0.42	1	0 +/- 0	1 +/- 3	6 +/- 7	5 +/- 9	12 +/- 14
Npy1r	ENSMUSG00000036437	neuropeptide Y receptor Y1	0.012	1	5 +/- 6	0.51	1	0 +/- 1	3 +/- 5	4 +/- 6	4 +/- 7	8 +/- 11
Pla2g6	ENSMUSG00000042632	phospholipase A2, group VI	0.012	1	11 +/- 9	0.18	1	8 +/- 8	42 +/- 5	2 +/- 3	6 +/- 5	9 +/- 7
Pld1	ENSMUSG00000027695	phospholipase D1	0.012	1	8 +/- 8	0.085	1	6 +/- 8	0 +/- 2	9 +/- 9	0 +/- 3	10 +/- 11
Shisa7	ENSMUSG00000053550	shisa family member 7	0.35	1	2 +/- 4	0.012	1	8 +/- 9	3 +/- 5	2 +/- 4	9 +/- 11	11 +/- 14
Snx12	ENSMUSG00000046032	sorting nexin 12	0.012	1	13 +/- 10	0.64	1	1 +/- 3	5 +/- 7	11 +/- 9	5 +/- 10	16 +/- 17
Taf9	ENSMUSG00000052293	TAF9 RNA polymerase II, TATA box binding protein (TBP)-associated factor	0.012	1	10 +/- 10	0.93	1	0 +/- 2	1 +/- 4	8 +/- 9	5 +/- 9	13 +/- 17
Ttll7	ENSMUSG00000036745	tubulin tyrosine ligase-like family, member 7	0.012	1	4 +/- 6	0.53	1	5 +/- 6	5 +/- 7	4 +/- 6	0 +/- 1	4 +/- 7
Zfp472	ENSMUSG00000053600	zinc finger protein 472	0.93	1	0 +/- 1	0.012	1	11 +/- 9	7 +/- 7	0 +/- 1	3 +/- 7	4 +/- 6
1700019D03Rik	ENSMUSG00000043629	RIKEN cDNA 1700019D03 gene	0.013	1	11 +/- 9	1	1	0 +/- 1	5 +/- 8	6 +/- 7	4 +/- 9	10 +/- 15
4833420G17Rik	ENSMUSG00000062822	RIKEN cDNA 4833420G17 gene	0.47	1	0 +/- 0	0.013	1	10 +/- 9	81 +/- 0	0 +/- 0	1 +/- 0	1 +/- 0
Ar	ENSMUSG00000046532	androgen receptor	0.013	1	1 +/- 3	0.24	1	4 +/- 7	23 +/- 12	1 +/- 3	1 +/- 3	2 +/- 2
Bccip	ENSMUSG00000030983	BRCA2 and CDKN1A interacting protein	0.95	1	0 +/- 2	0.013	1	5 +/- 7	0 +/- 1	0 +/- 2	2 +/- 5	2 +/- 4
Ccdc141	ENSMUSG00000044033	coiled-coil domain containing 141	0.48	1	0 +/- 2	0.013	1	5 +/- 8	0 +/- 2	0 +/- 1	2 +/- 7	2 +/- 6
Col22a1	ENSMUSG00000079022	collagen, type XXII, alpha 1	0.6	1	1 +/- 3	0.013	1	11 +/- 9	4 +/- 6	1 +/- 3	4 +/- 7	4 +/- 6
Cox4i2	ENSMUSG00000009876	cytochrome c oxidase subunit IV isoform 2	0.013	1	7 +/- 8	0.61	1	1 +/- 3	7 +/- 7	6 +/- 6	8 +/- 9	14 +/- 13
Cyp4v3	ENSMUSG00000079057	cytochrome P450, family 4, subfamily v, polypeptide 3	0.013	1	3 +/- 5	0.25	1	4 +/- 6	0 +/- 0	3 +/- 5	0 +/- 1	3 +/- 6
E130114P18Rik	ENSMUSG00000048747	RIKEN cDNA E130114P18 gene	0.23	1	4 +/- 6	0.013	1	12 +/- 8	7 +/- 7	2 +/- 4	13 +/- 10	15 +/- 13
Ewsr1	ENSMUSG00000009079	Ewing sarcoma breakpoint region 1	0.07	1	10 +/- 9	0.013	1	10 +/- 9	6 +/- 6	4 +/- 5	16 +/- 11	20 +/- 15
Fbxo11	ENSMUSG00000005371	F-box protein 11	0.013	1	8 +/- 7	0.69	1	5 +/- 7	1 +/- 3	9 +/- 8	1 +/- 4	10 +/- 10
Gigyf2	ENSMUSG00000048000	GRB10 interacting GYF protein 2	0.63	1	1 +/- 2	0.013	1	2 +/- 5	12 +/- 9	0 +/- 2	3 +/- 7	3 +/- 8
Magee1	ENSMUSG00000031227	melanoma antigen, family E, 1	0.013	1	9 +/- 8	0.29	1	4 +/- 6	8 +/- 7	7 +/- 7	0 +/- 1	7 +/- 7
Maneal	ENSMUSG00000042763	mannosidase, endo-alpha-like	0.013	1	7 +/- 8	0.25	1	1 +/- 3	0 +/- 2	8 +/- 8	3 +/- 7	11 +/- 14
Mapkapk3	ENSMUSG00000032577	mitogen-activated protein kinase-activated protein kinase 3	0.77	1	0 +/- 0	0.013	1	12 +/- 10	10 +/- 10	0 +/- 0	11 +/- 11	11 +/- 11
Mmp15	ENSMUSG00000031790	matrix metallopeptidase 15	0.4	1	4 +/- 6	0.013	1	9 +/- 0	47 +/- 7	1 +/- 2	5 +/- 5	6 +/- 6
Pcm1	ENSMUSG00000031592	pericentriolar material 1	0.013	1	8 +/- 8	0.87	1	3 +/- 6	10 +/- 9	8 +/- 8	1 +/- 4	9 +/- 11
Pdzd11	ENSMUSG00000015668	PDZ domain containing 11	0.029	1	4 +/- 7	0.013	1	6 +/- 7	8 +/- 9	5 +/- 7	0 +/- 1	5 +/- 8
Pxdc1	ENSMUSG00000021411	PX domain containing 1	0.69	1	1 +/- 3	0.013	1	10 +/- 8	7 +/- 7	0 +/- 2	10 +/- 10	11 +/- 12
Rundc3b	ENSMUSG00000040570	RUN domain containing 3B	0.56	1	1 +/- 4	0.013	1	15 +/- 10	0 +/- 1	2 +/- 4	4 +/- 8	5 +/- 6
Shf	ENSMUSG00000033256	Src homology 2 domain containing F	0.24	1	5 +/- 7	0.013	1	2 +/- 4	10 +/- 11	3 +/- 5	7 +/- 11	10 +/- 15
Ssbp2	ENSMUSG00000003992	single-stranded DNA binding protein 2	0.18	1	1 +/- 2	0.013	1	15 +/- 11	1 +/- 4	1 +/- 2	14 +/- 12	14 +/- 14
Tex9	ENSMUSG00000090626	testis expressed gene 9	0.15	1	7 +/- 7	0.013	1	15 +/- 11	11 +/- 7	3 +/- 5	16 +/- 12	20 +/- 15
Usp30	ENSMUSG00000029592	ubiquitin specific peptidase 30	0.22	1	2 +/- 4	0.013	1	7 +/- 8	4 +/- 6	2 +/- 4	0 +/- 3	3 +/- 3
Wdfy2	ENSMUSG00000014547	WD repeat and FYVE domain containing 2	0.013	1	10 +/- 9	0.78	1	1 +/- 4	2 +/- 4	7 +/- 7	1 +/- 5	8 +/- 11
A530058N18Rik	ENSMUSG00000087694	RIKEN cDNA A530058N18 gene	0.82	1	0 +/- 1	0.014	1	14 +/- 9	59 +/- 4	0 +/- 0	3 +/- 1	3 +/- 1
A930024E05Rik	ENSMUSG00000056735	RIKEN cDNA A930024E05 gene	0.51	1	1 +/- 3	0.014	1	8 +/- 8	11 +/- 9	1 +/- 3	8 +/- 10	8 +/- 11
Aifm1	ENSMUSG00000036932	apoptosis-inducing factor, mitochondrion-associated 1	0.014	1	7 +/- 8	0.58	1	1 +/- 4	14 +/- 11	5 +/- 7	1 +/- 4	6 +/- 10
Athl1	ENSMUSG00000062031	ATH1, acid trehalase-like 1 (yeast)	0.014	1	3 +/- 5	0.2	1	1 +/- 3	1 +/- 2	3 +/- 5	0 +/- 2	3 +/- 6
Bcam	ENSMUSG00000002980	basal cell adhesion molecule	0.28	1	6 +/- 8	0.014	1	11 +/- 9	1 +/- 2	4 +/- 6	2 +/- 6	7 +/- 5
Bst2	ENSMUSG00000046718	bone marrow stromal cell antigen 2	0.014	1	12 +/- 10	0.94	1	0 +/- 0	9 +/- 6	8 +/- 6	7 +/- 5	14 +/- 9
Btbd10	ENSMUSG00000038187	BTB (POZ) domain containing 10	0.64	1	0 +/- 1	0.014	1	14 +/- 10	2 +/- 5	0 +/- 1	4 +/- 8	4 +/- 7
Col11a2	ENSMUSG00000024330	collagen, type XI, alpha 2	0.014	1	10 +/- 8	0.18	1	0 +/- 2	25 +/- 1	5 +/- 2	2 +/- 2	7 +/- 0
Ctbs	ENSMUSG00000028189	chitobiase, di-N-acetyl-	0.014	1	12 +/- 10	0.54	1	2 +/- 4	1 +/- 4	9 +/- 9	2 +/- 7	11 +/- 14
E2f6	ENSMUSG00000057469	E2F transcription factor 6	0.26	1	2 +/- 3	0.014	1	18 +/- 13	6 +/- 8	1 +/- 4	5 +/- 9	6 +/- 7
Eif2c2	NA	NA	0.8	1	0 +/- 0	0.014	1	9 +/- 9	20 +/- 11	0 +/- 0	5 +/- 9	5 +/- 9
Gpr180	ENSMUSG00000022131	G protein-coupled receptor 180	0.014	1	12 +/- 9	0.074	1	4 +/- 6	13 +/- 8	8 +/- 7	1 +/- 4	10 +/- 10
Kdelc1	ENSMUSG00000026047	KDEL (Lys-Asp-Glu-Leu) containing 1	0.014	1	17 +/- 10	0.9	1	0 +/- 1	5 +/- 6	10 +/- 7	10 +/- 10	20 +/- 15
Mrpl51	ENSMUSG00000030335	mitochondrial ribosomal protein L51	0.014	1	10 +/- 10	0.4	1	0 +/- 2	9 +/- 8	8 +/- 8	5 +/- 8	13 +/- 14
Mtmr2	ENSMUSG00000031918	myotubularin related protein 2	0.014	1	8 +/- 8	0.14	1	6 +/- 8	0 +/- 1	9 +/- 8	0 +/- 2	9 +/- 10
Poglut1	ENSMUSG00000034064	protein O-glucosyltransferase 1	0.014	1	9 +/- 0	0.043	1	8 +/- 9	0 +/- 2	7 +/- 8	0 +/- 2	7 +/- 7
Prdx2	ENSMUSG00000005161	peroxiredoxin 2	0.014	1	5 +/- 6	0.73	1	0 +/- 2	58 +/- 13	1 +/- 2	2 +/- 3	3 +/- 4
Rapgef6	ENSMUSG00000037533	Rap guanine nucleotide exchange factor (GEF) 6	0.32	1	0 +/- 0	0.014	1	4 +/- 6	4 +/- 6	0 +/- 1	3 +/- 7	3 +/- 8
Rpgrip1	ENSMUSG00000057132	retinitis pigmentosa GTPase regulator interacting protein 1	0.014	1	10 +/- 9	0.9	1	0 +/- 1	2 +/- 5	7 +/- 7	6 +/- 9	13 +/- 14
Sh3kbp1	ENSMUSG00000040990	SH3-domain kinase binding protein 1	0.014	1	14 +/- 10	0.76	1	0 +/- 0	2 +/- 4	12 +/- 8	9 +/- 10	21 +/- 16
Slc25a29	ENSMUSG00000021265	solute carrier family 25 (mitochondrial carrier, palmitoylcarnitine transporter), member 29	0.82	1	0 +/- 0	0.014	1	12 +/- 10	3 +/- 5	0 +/- 0	11 +/- 12	11 +/- 13
Slc7a5	ENSMUSG00000040010	solute carrier family 7 (cationic amino acid transporter, y+ system), member 5	0.014	1	12 +/- 10	0.79	1	1 +/- 3	16 +/- 10	4 +/- 6	6 +/- 10	10 +/- 14
Tmem135	ENSMUSG00000039428	transmembrane protein 135	0.092	1	5 +/- 6	0.014	1	8 +/- 8	16 +/- 8	2 +/- 4	10 +/- 8	12 +/- 10
Usp9x	ENSMUSG00000031010	ubiquitin specific peptidase 9, X chromosome	0.014	1	2 +/- 4	0.24	1	6 +/- 7	4 +/- 7	2 +/- 4	1 +/- 5	3 +/- 3
Wdr61	ENSMUSG00000061559	WD repeat domain 61	0.75	1	0 +/- 2	0.014	1	7 +/- 8	1 +/- 3	1 +/- 3	2 +/- 6	3 +/- 4
Zbtb4	ENSMUSG00000018750	zinc finger and BTB domain containing 4	0.014	1	10 +/- 9	0.55	1	1 +/- 3	8 +/- 8	5 +/- 7	7 +/- 10	13 +/- 15
1110019D14Rik	ENSMUSG00000097616	RIKEN cDNA 1110019D14 gene	0.58	1	1 +/- 2	0.015	1	11 +/- 8	12 +/- 9	0 +/- 2	4 +/- 7	5 +/- 6
4931414P19Rik	ENSMUSG00000022179	RIKEN cDNA 4931414P19 gene	0.015	1	10 +/- 8	0.46	1	2 +/- 4	26 +/- 7	4 +/- 4	6 +/- 7	10 +/- 10
Aldh1a2	ENSMUSG00000013584	aldehyde dehydrogenase family 1, subfamily A2	0.015	1	4 +/- 6	0.54	1	1 +/- 3	4 +/- 6	3 +/- 5	5 +/- 9	9 +/- 13
Arpc2	ENSMUSG00000006304	actin related protein 2/3 complex, subunit 2	0.015	1	8 +/- 8	0.022	1	12 +/- 11	10 +/- 9	6 +/- 8	1 +/- 4	7 +/- 6
Atp6v0a1	ENSMUSG00000019302	ATPase, H+ transporting, lysosomal V0 subunit A1	0.015	1	3 +/- 5	0.15	1	2 +/- 5	7 +/- 2	2 +/- 1	6 +/- 3	8 +/- 1
Cnot1	ENSMUSG00000036550	CCR4-NOT transcription complex, subunit 1	0.015	1	4 +/- 6	0.54	1	1 +/- 3	5 +/- 7	3 +/- 6	1 +/- 4	4 +/- 9
Cox6b1	ENSMUSG00000036751	cytochrome c oxidase, subunit VIb polypeptide 1	0.015	1	2 +/- 4	0.55	1	1 +/- 3	28 +/- 8	1 +/- 3	2 +/- 5	3 +/- 7
Cpq	ENSMUSG00000039007	carboxypeptidase Q	0.015	1	5 +/- 6	0.65	1	0 +/- 1	2 +/- 4	4 +/- 6	5 +/- 8	9 +/- 12
Ctps	ENSMUSG00000028633	cytidine 5'-triphosphate synthase	0.015	1	12 +/- 8	0.36	1	1 +/- 3	5 +/- 6	10 +/- 8	4 +/- 8	14 +/- 13
Eif3d	ENSMUSG00000016554	eukaryotic translation initiation factor 3, subunit D	0.27	1	3 +/- 6	0.015	1	7 +/- 8	3 +/- 4	2 +/- 3	11 +/- 6	13 +/- 7
Fam203a	NA	NA	0.13	1	6 +/- 7	0.015	1	8 +/- 8	4 +/- 6	5 +/- 7	0 +/- 1	5 +/- 6
Htt	ENSMUSG00000029104	huntingtin	0.015	1	6 +/- 7	0.46	1	1 +/- 2	7 +/- 4	5 +/- 4	2 +/- 1	7 +/- 4
Itfg2	ENSMUSG00000001518	integrin alpha FG-GAP repeat containing 2	0.015	1	15 +/- 11	0.74	1	3 +/- 6	3 +/- 6	14 +/- 9	4 +/- 8	18 +/- 15
Med10	ENSMUSG00000021598	mediator complex subunit 10	0.015	1	6 +/- 7	0.78	1	2 +/- 5	17 +/- 8	4 +/- 5	7 +/- 9	10 +/- 12
Pex13	ENSMUSG00000020283	peroxisomal biogenesis factor 13	0.34	1	1 +/- 2	0.015	1	12 +/- 10	2 +/- 5	1 +/- 3	3 +/- 8	4 +/- 6
Pex7	ENSMUSG00000020003	peroxisomal biogenesis factor 7	0.44	1	1 +/- 4	0.015	1	18 +/- 11	24 +/- 12	1 +/- 3	3 +/- 7	4 +/- 5
Pi4ka	ENSMUSG00000041720	phosphatidylinositol 4-kinase, catalytic, alpha polypeptide	0.015	1	8 +/- 8	0.8	1	1 +/- 3	11 +/- 8	5 +/- 6	2 +/- 5	7 +/- 10
Rap2a	ENSMUSG00000051615	RAS related protein 2a	0.5	1	1 +/- 3	0.015	1	0 +/- 1	14 +/- 11	1 +/- 2	0 +/- 0	1 +/- 3
Rrp1	ENSMUSG00000061032	ribosomal RNA processing 1 homolog (S. cerevisiae)	0.015	1	4 +/- 5	0.79	1	1 +/- 2	0 +/- 0	3 +/- 6	1 +/- 4	4 +/- 9
Sac3d1	ENSMUSG00000024790	SAC3 domain containing 1	0.015	1	6 +/- 7	0.55	1	0 +/- 0	2 +/- 4	4 +/- 6	4 +/- 7	8 +/- 12
Sike1	ENSMUSG00000027854	suppressor of IKBKE 1	0.22	1	6 +/- 7	0.015	1	17 +/- 10	3 +/- 5	5 +/- 7	4 +/- 8	8 +/- 5
Sox6	ENSMUSG00000051910	SRY (sex determining region Y)-box 6	0.015	1	8 +/- 8	0.46	1	0 +/- 0	0 +/- 1	7 +/- 7	5 +/- 8	13 +/- 13
Wdr11	ENSMUSG00000042055	WD repeat domain 11	0.015	1	13 +/- 9	0.59	1	0 +/- 1	2 +/- 4	10 +/- 8	9 +/- 10	20 +/- 16
Zdhhc17	ENSMUSG00000035798	zinc finger, DHHC domain containing 17	0.015	1	10 +/- 7	0.45	1	4 +/- 6	3 +/- 6	10 +/- 9	2 +/- 5	12 +/- 13
Zfp677	ENSMUSG00000062743	zinc finger protein 677	0.11	1	7 +/- 7	0.015	1	15 +/- 10	2 +/- 3	3 +/- 3	21 +/- 4	25 +/- 4
2310035C23Rik	ENSMUSG00000026319	RIKEN cDNA 2310035C23 gene	0.016	1	12 +/- 9	0.13	1	9 +/- 8	10 +/- 9	9 +/- 8	0 +/- 0	9 +/- 8
2610001J05Rik	ENSMUSG00000052419	RIKEN cDNA 2610001J05 gene	0.27	1	1 +/- 4	0.016	1	11 +/- 9	11 +/- 10	1 +/- 4	2 +/- 6	3 +/- 4
AI846148	ENSMUSG00000024970	expressed sequence AI846148	0.016	1	3 +/- 5	0.68	1	1 +/- 4	0 +/- 2	2 +/- 5	0 +/- 1	2 +/- 6
Abhd1	ENSMUSG00000006638	abhydrolase domain containing 1	0.74	1	1 +/- 2	0.016	1	12 +/- 10	3 +/- 5	0 +/- 2	15 +/- 11	15 +/- 12
Acyp2	ENSMUSG00000060923	acylphosphatase 2, muscle type	0.016	1	7 +/- 8	0.18	1	3 +/- 6	26 +/- 7	5 +/- 5	1 +/- 3	6 +/- 7
Ak2	ENSMUSG00000028792	adenylate kinase 2	0.016	1	7 +/- 7	0.043	1	4 +/- 6	0 +/- 1	5 +/- 6	13 +/- 10	17 +/- 14
Dhx34	ENSMUSG00000006019	DEAH (Asp-Glu-Ala-His) box polypeptide 34	0.73	1	0 +/- 2	0.016	1	9 +/- 8	3 +/- 6	0 +/- 2	4 +/- 7	4 +/- 6
Fchsd1	ENSMUSG00000038524	FCH and double SH3 domains 1	0.016	1	6 +/- 7	0.064	1	7 +/- 8	0 +/- 1	3 +/- 5	16 +/- 13	19 +/- 17
Fig4	ENSMUSG00000038417	FIG4 homolog (S. cerevisiae)	0.69	1	0 +/- 1	0.016	1	17 +/- 10	13 +/- 7	0 +/- 1	8 +/- 5	8 +/- 5
Gimap8	ENSMUSG00000064262	GTPase, IMAP family member 8	0.016	1	11 +/- 10	0.07	1	6 +/- 8	6 +/- 8	8 +/- 9	0 +/- 2	8 +/- 10
Hivep3	ENSMUSG00000028634	human immunodeficiency virus type I enhancer binding protein 3	0.016	1	3 +/- 6	0.27	1	6 +/- 8	22 +/- 11	2 +/- 4	7 +/- 10	9 +/- 13
Lyn	ENSMUSG00000042228	Yamaguchi sarcoma viral (v-yes-1) oncogene homolog	0.016	1	7 +/- 8	0.12	1	4 +/- 6	13 +/- 9	4 +/- 5	9 +/- 10	13 +/- 14
Pcid2	ENSMUSG00000038542	PCI domain containing 2	0.016	1	12 +/- 9	0.055	1	8 +/- 8	13 +/- 8	5 +/- 5	14 +/- 8	19 +/- 11
Rictor	ENSMUSG00000050310	RPTOR independent companion of MTOR, complex 2	0.23	1	12 +/- 9	0.016	1	12 +/- 9	5 +/- 7	8 +/- 9	1 +/- 3	9 +/- 7
Runx1	ENSMUSG00000022952	runt related transcription factor 1	0.016	1	7 +/- 8	0.76	1	1 +/- 4	16 +/- 10	4 +/- 5	6 +/- 9	10 +/- 13
Setd2	ENSMUSG00000044791	SET domain containing 2	0.016	1	7 +/- 8	0.67	1	1 +/- 3	0 +/- 0	6 +/- 7	2 +/- 6	8 +/- 12
Skp2	ENSMUSG00000054115	S-phase kinase-associated protein 2 (p45)	0.016	1	5 +/- 6	0.75	1	0 +/- 1	0 +/- 2	3 +/- 5	2 +/- 5	5 +/- 9
Srgap1	ENSMUSG00000020121	SLIT-ROBO Rho GTPase activating protein 1	0.85	1	0 +/- 0	0.016	1	17 +/- 9	35 +/- 12	0 +/- 0	6 +/- 7	6 +/- 7
Tmem88	ENSMUSG00000045377	transmembrane protein 88	0.016	1	17 +/- 11	0.3	1	4 +/- 7	5 +/- 7	12 +/- 10	2 +/- 6	15 +/- 15
Zbtb10	ENSMUSG00000069114	zinc finger and BTB domain containing 10	0.016	1	6 +/- 8	0.2	1	0 +/- 2	0 +/- 0	6 +/- 7	3 +/- 8	9 +/- 14
Zdhhc16	ENSMUSG00000025157	zinc finger, DHHC domain containing 16	0.016	1	11 +/- 9	0.25	1	7 +/- 7	7 +/- 7	6 +/- 6	14 +/- 10	20 +/- 14
Abcf2	ENSMUSG00000028953	ATP-binding cassette, sub-family F (GCN20), member 2	0.29	1	2 +/- 4	0.017	1	12 +/- 10	0 +/- 1	3 +/- 5	2 +/- 5	5 +/- 4
Cad	ENSMUSG00000013629	carbamoyl-phosphate synthetase 2, aspartate transcarbamylase, and dihydroorotase	0.11	1	2 +/- 4	0.017	1	7 +/- 8	13 +/- 8	1 +/- 3	8 +/- 9	9 +/- 11
Calu	ENSMUSG00000029767	calumenin	0.017	1	9 +/- 9	0.19	1	5 +/- 7	11 +/- 8	5 +/- 6	12 +/- 12	17 +/- 16
Ccdc111	NA	NA	0.017	1	7 +/- 7	0.23	1	4 +/- 7	1 +/- 3	3 +/- 6	1 +/- 3	4 +/- 4
Cep70	ENSMUSG00000056267	centrosomal protein 70	0.21	1	8 +/- 8	0.017	1	5 +/- 7	5 +/- 6	5 +/- 6	12 +/- 12	17 +/- 17
Col6a3	ENSMUSG00000048126	collagen, type VI, alpha 3	0.017	1	9 +/- 8	0.92	1	0 +/- 0	3 +/- 5	7 +/- 7	5 +/- 7	12 +/- 12
Cyp26b1	ENSMUSG00000063415	cytochrome P450, family 26, subfamily b, polypeptide 1	0.017	1	9 +/- 8	0.82	1	0 +/- 0	4 +/- 6	6 +/- 7	5 +/- 8	11 +/- 13
Gfra1	ENSMUSG00000025089	glial cell line derived neurotrophic factor family receptor alpha 1	0.49	1	1 +/- 3	0.017	1	15 +/- 10	48 +/- 0	0 +/- 0	5 +/- 0	6 +/- 0
Helz	ENSMUSG00000020721	helicase with zinc finger domain	0.21	1	0 +/- 2	0.017	1	2 +/- 4	0 +/- 2	0 +/- 2	2 +/- 6	3 +/- 8
Itpripl1	ENSMUSG00000074825	inositol 1,4,5-triphosphate receptor interacting protein-like 1	0.017	1	10 +/- 9	0.89	1	0 +/- 1	5 +/- 7	8 +/- 8	7 +/- 10	15 +/- 16
Kbtbd8	ENSMUSG00000030031	kelch repeat and BTB (POZ) domain containing 8	0.017	1	7 +/- 7	0.7	1	2 +/- 5	1 +/- 3	6 +/- 6	10 +/- 10	16 +/- 14
M6pr	ENSMUSG00000007458	mannose-6-phosphate receptor, cation dependent	0.017	1	9 +/- 9	0.53	1	2 +/- 4	20 +/- 12	6 +/- 6	1 +/- 4	7 +/- 10
Mettl21d	NA	NA	0.72	1	1 +/- 3	0.017	1	5 +/- 7	0 +/- 2	1 +/- 3	1 +/- 4	2 +/- 3
Mlxipl	ENSMUSG00000005373	MLX interacting protein-like	0.85	1	0 +/- 1	0.017	1	8 +/- 8	5 +/- 7	0 +/- 1	4 +/- 8	4 +/- 7
Nalcn	ENSMUSG00000000197	sodium leak channel, non-selective	0.017	1	5 +/- 6	0.18	1	7 +/- 8	15 +/- 11	3 +/- 5	0 +/- 2	4 +/- 4
P2ry6	ENSMUSG00000048779	pyrimidinergic receptor P2Y, G-protein coupled, 6	0.017	1	12 +/- 10	0.19	1	4 +/- 7	10 +/- 0	6 +/- 0	12 +/- 0	18 +/- 0
Pla2g5	ENSMUSG00000041193	phospholipase A2, group V	0.25	1	2 +/- 4	0.017	1	13 +/- 10	17 +/- 9	1 +/- 2	11 +/- 9	12 +/- 11
Pls1	ENSMUSG00000049493	plastin 1 (I-isoform)	0.017	1	9 +/- 8	0.92	1	0 +/- 0	1 +/- 3	9 +/- 8	7 +/- 11	16 +/- 18
Ppp1r26	ENSMUSG00000035829	protein phosphatase 1, regulatory subunit 26	0.017	1	4 +/- 6	0.35	1	3 +/- 5	6 +/- 7	4 +/- 5	0 +/- 1	4 +/- 6
Psmb10	ENSMUSG00000031897	proteasome (prosome, macropain) subunit, beta type 10	0.017	1	4 +/- 6	0.34	1	7 +/- 8	22 +/- 8	2 +/- 4	8 +/- 8	10 +/- 11
Rab11fip4	ENSMUSG00000017639	RAB11 family interacting protein 4 (class II)	0.017	1	2 +/- 4	0.36	1	3 +/- 6	9 +/- 8	1 +/- 3	6 +/- 10	8 +/- 13
Sgsm2	ENSMUSG00000038351	small G protein signaling modulator 2	0.017	1	6 +/- 7	0.92	1	0 +/- 1	34 +/- 12	3 +/- 4	2 +/- 5	5 +/- 9
Shc4	ENSMUSG00000035109	SHC (Src homology 2 domain containing) family, member 4	0.017	1	9 +/- 9	0.41	1	4 +/- 6	17 +/- 10	5 +/- 6	8 +/- 9	13 +/- 14
Slc14a1	ENSMUSG00000059336	solute carrier family 14 (urea transporter), member 1	0.069	1	7 +/- 8	0.017	1	14 +/- 10	9 +/- 7	2 +/- 4	18 +/- 11	20 +/- 14
Snx11	ENSMUSG00000020876	sorting nexin 11	0.017	1	5 +/- 6	0.71	1	0 +/- 0	0 +/- 0	4 +/- 6	3 +/- 6	6 +/- 10
Taf1b	ENSMUSG00000059669	TATA box binding protein (Tbp)-associated factor, RNA polymerase I, B	0.1	1	1 +/- 3	0.017	1	13 +/- 11	21 +/- 10	0 +/- 2	6 +/- 8	6 +/- 7
Tbc1d14	ENSMUSG00000029192	TBC1 domain family, member 14	0.017	1	9 +/- 8	0.28	1	1 +/- 3	25 +/- 13	5 +/- 5	6 +/- 8	11 +/- 12
Tnks	ENSMUSG00000031529	tankyrase, TRF1-interacting ankyrin-related ADP-ribose polymerase	0.3	1	1 +/- 2	0.017	1	10 +/- 9	2 +/- 5	1 +/- 2	4 +/- 9	5 +/- 7
Zfp106	ENSMUSG00000027288	zinc finger protein 106	0.78	1	0 +/- 1	0.017	1	7 +/- 8	15 +/- 10	0 +/- 1	6 +/- 9	6 +/- 10
Bmf	ENSMUSG00000040093	BCL2 modifying factor	0.018	1	7 +/- 8	0.45	1	0 +/- 0	20 +/- 14	5 +/- 6	4 +/- 9	9 +/- 14
Ccnh	ENSMUSG00000021548	cyclin H	0.3	1	0 +/- 2	0.018	1	12 +/- 10	33 +/- 0	0 +/- 0	7 +/- 0	7 +/- 0
Cspp1	ENSMUSG00000056763	centrosome and spindle pole associated protein 1	0.018	1	2 +/- 4	0.44	1	1 +/- 3	0 +/- 1	1 +/- 4	0 +/- 1	1 +/- 4
Ctsz	ENSMUSG00000016256	cathepsin Z	0.79	1	1 +/- 2	0.018	1	5 +/- 6	1 +/- 3	1 +/- 2	7 +/- 9	8 +/- 10
D17Wsu104e	NA	NA	0.15	1	1 +/- 4	0.018	1	4 +/- 7	1 +/- 3	1 +/- 4	1 +/- 4	2 +/- 3
Dclk3	ENSMUSG00000032500	doublecortin-like kinase 3	0.32	1	0 +/- 2	0.018	1	14 +/- 9	1 +/- 3	0 +/- 2	7 +/- 10	7 +/- 9
Dpyd	ENSMUSG00000033308	dihydropyrimidine dehydrogenase	0.5	1	2 +/- 5	0.018	1	10 +/- 9	12 +/- 11	1 +/- 3	3 +/- 7	4 +/- 5
Emr1	NA	NA	0.34	1	3 +/- 5	0.018	1	10 +/- 10	23 +/- 11	1 +/- 3	9 +/- 10	10 +/- 13
Fam110a	ENSMUSG00000027459	family with sequence similarity 110, member A	0.018	1	6 +/- 7	0.41	1	4 +/- 6	0 +/- 0	4 +/- 6	12 +/- 13	16 +/- 17
Fam98c	ENSMUSG00000030590	family with sequence similarity 98, member C	0.018	1	1 +/- 3	0.38	1	1 +/- 2	4 +/- 6	1 +/- 3	1 +/- 4	2 +/- 6
Gbp3	ENSMUSG00000028268	guanylate binding protein 3	0.83	1	0 +/- 0	0.018	1	11 +/- 11	6 +/- 7	0 +/- 0	5 +/- 9	5 +/- 9
Gnal	ENSMUSG00000024524	guanine nucleotide binding protein, alpha stimulating, olfactory type	0.018	1	1 +/- 4	0.64	1	1 +/- 4	6 +/- 8	1 +/- 3	0 +/- 1	1 +/- 3
Hk3	ENSMUSG00000025877	hexokinase 3	0.56	1	1 +/- 3	0.018	1	6 +/- 8	15 +/- 10	1 +/- 2	7 +/- 10	8 +/- 12
Loxl3	ENSMUSG00000000693	lysyl oxidase-like 3	0.018	1	12 +/- 9	0.054	1	11 +/- 10	3 +/- 1	5 +/- 2	21 +/- 4	26 +/- 2
Ppwd1	ENSMUSG00000021713	peptidylprolyl isomerase domain and WD repeat containing 1	0.018	1	16 +/- 9	0.86	1	0 +/- 1	0 +/- 1	10 +/- 8	7 +/- 8	16 +/- 14
Prmt3	ENSMUSG00000030505	protein arginine N-methyltransferase 3	0.018	1	13 +/- 9	0.54	1	0 +/- 2	0 +/- 2	10 +/- 8	10 +/- 11	20 +/- 17
Rbm22	ENSMUSG00000024604	RNA binding motif protein 22	0.33	1	1 +/- 3	0.018	1	7 +/- 8	4 +/- 4	1 +/- 2	3 +/- 3	3 +/- 3
Sc4mol	NA	NA	0.018	1	7 +/- 8	0.86	1	0 +/- 1	19 +/- 11	4 +/- 6	3 +/- 6	7 +/- 11
Sepn1	ENSMUSG00000050989	selenoprotein N, 1	0.52	1	1 +/- 3	0.018	1	15 +/- 11	51 +/- 7	0 +/- 1	3 +/- 5	4 +/- 4
Setmar	ENSMUSG00000034639	SET domain without mariner transposase fusion	0.66	1	0 +/- 1	0.018	1	14 +/- 10	40 +/- 8	0 +/- 0	5 +/- 5	5 +/- 5
Sptan1	ENSMUSG00000057738	spectrin alpha, non-erythrocytic 1	0.018	1	1 +/- 4	0.91	1	1 +/- 4	0 +/- 1	1 +/- 3	0 +/- 1	1 +/- 3
Tgfb2	ENSMUSG00000039239	transforming growth factor, beta 2	0.71	1	0 +/- 1	0.018	1	13 +/- 9	10 +/- 8	0 +/- 2	10 +/- 10	10 +/- 11
Them6	ENSMUSG00000056665	thioesterase superfamily member 6	0.58	1	0 +/- 0	0.018	1	16 +/- 12	0 +/- 1	0 +/- 0	11 +/- 14	11 +/- 13
Zer1	ENSMUSG00000039686	zyg-11 related, cell cycle regulator	0.018	1	6 +/- 7	0.28	1	6 +/- 7	1 +/- 3	4 +/- 6	13 +/- 12	17 +/- 16
Zfp385a	ENSMUSG00000000552	zinc finger protein 385A	0.018	1	3 +/- 5	0.64	1	2 +/- 5	15 +/- 9	2 +/- 4	5 +/- 8	7 +/- 11
Atp5f1	ENSMUSG00000000563	ATP synthase, H+ transporting, mitochondrial F0 complex, subunit B1	0.78	1	0 +/- 1	0.019	1	10 +/- 9	1 +/- 2	0 +/- 1	8 +/- 11	8 +/- 11
Chd1	ENSMUSG00000023852	chromodomain helicase DNA binding protein 1	0.019	1	4 +/- 7	0.3	1	8 +/- 9	1 +/- 3	3 +/- 5	15 +/- 15	18 +/- 19
Ddo	ENSMUSG00000063428	D-aspartate oxidase	0.019	1	12 +/- 10	0.63	1	1 +/- 4	5 +/- 7	9 +/- 8	3 +/- 8	12 +/- 15
Disc1	ENSMUSG00000043051	disrupted in schizophrenia 1	0.7	1	0 +/- 0	0.019	1	13 +/- 12	6 +/- 7	0 +/- 1	10 +/- 12	10 +/- 12
F3	ENSMUSG00000028128	coagulation factor III	0.019	1	5 +/- 7	0.66	1	0 +/- 2	3 +/- 5	4 +/- 6	2 +/- 5	5 +/- 10
Gm10754	ENSMUSG00000074776	predicted gene 10754	0.019	1	8 +/- 8	0.068	1	13 +/- 9	20 +/- 11	7 +/- 7	0 +/- 2	7 +/- 6
Lrrc73	ENSMUSG00000071073	leucine rich repeat containing 73	0.78	1	0 +/- 2	0.019	1	12 +/- 10	14 +/- 9	0 +/- 2	6 +/- 9	6 +/- 8
Mbtps2	ENSMUSG00000046873	membrane-bound transcription factor peptidase, site 2	0.019	1	5 +/- 7	0.85	1	2 +/- 4	1 +/- 4	5 +/- 6	1 +/- 3	6 +/- 9
Mettl13	ENSMUSG00000026694	methyltransferase like 13	0.93	1	0 +/- 2	0.019	1	14 +/- 10	0 +/- 2	0 +/- 2	8 +/- 11	8 +/- 9
Mfap3	ENSMUSG00000020522	microfibrillar-associated protein 3	0.019	1	7 +/- 8	0.81	1	0 +/- 1	21 +/- 11	4 +/- 5	5 +/- 7	9 +/- 11
Mpdz	ENSMUSG00000028402	multiple PDZ domain protein	0.019	1	10 +/- 9	0.43	1	0 +/- 0	43 +/- 15	4 +/- 4	3 +/- 6	7 +/- 9
Nelfcd	ENSMUSG00000016253	negative elongation factor complex member C/D, Th1l	0.9	1	0 +/- 2	0.019	1	1 +/- 4	0 +/- 2	0 +/- 2	2 +/- 6	2 +/- 8
Nsmce1	ENSMUSG00000030750	non-SMC element 1 homolog (S. cerevisiae)	0.44	1	0 +/- 1	0.019	1	11 +/- 9	2 +/- 4	0 +/- 1	7 +/- 10	7 +/- 9
Pitrm1	ENSMUSG00000021193	pitrilysin metallepetidase 1	0.019	1	7 +/- 7	0.73	1	0 +/- 2	0 +/- 2	6 +/- 7	7 +/- 10	13 +/- 15
Rab5a	ENSMUSG00000017831	RAB5A, member RAS oncogene family	0.054	1	6 +/- 7	0.019	1	20 +/- 10	10 +/- 9	6 +/- 7	1 +/- 4	7 +/- 5
Rbpms2	ENSMUSG00000032387	RNA binding protein with multiple splicing 2	0.019	1	9 +/- 9	0.34	1	1 +/- 3	0 +/- 0	8 +/- 8	2 +/- 7	10 +/- 13
Rmdn2	ENSMUSG00000036368	regulator of microtubule dynamics 2	0.019	1	9 +/- 8	0.16	1	5 +/- 7	3 +/- 5	6 +/- 7	13 +/- 11	19 +/- 16
Snrnp25	ENSMUSG00000040767	small nuclear ribonucleoprotein 25 (U11/U12)	0.039	1	10 +/- 9	0.019	1	17 +/- 13	38 +/- 0	5 +/- 0	1 +/- 0	5 +/- 0
St8sia4	ENSMUSG00000040710	ST8 alpha-N-acetyl-neuraminide alpha-2,8-sialyltransferase 4	0.33	1	2 +/- 4	0.019	1	6 +/- 7	0 +/- 2	1 +/- 3	9 +/- 10	10 +/- 11
Tet2	ENSMUSG00000040943	tet methylcytosine dioxygenase 2	0.019	1	1 +/- 2	0.59	1	NA	9 +/- 9	0 +/- 2	1 +/- 4	1 +/- 5
Wdr54	ENSMUSG00000030032	WD repeat domain 54	0.38	1	1 +/- 4	0.019	1	4 +/- 6	4 +/- 6	1 +/- 3	7 +/- 10	8 +/- 12
Wtip	ENSMUSG00000036459	WT1-interacting protein	0.019	1	9 +/- 8	0.19	1	6 +/- 7	28 +/- 8	3 +/- 4	8 +/- 7	11 +/- 9
Atrx	ENSMUSG00000031229	alpha thalassemia/mental retardation syndrome X-linked homolog (human)	0.02	1	6 +/- 7	0.87	1	3 +/- 6	7 +/- 8	5 +/- 7	0 +/- 2	6 +/- 9
C2cd4b	ENSMUSG00000091956	C2 calcium-dependent domain containing 4B	0.31	1	2 +/- 4	0.02	1	9 +/- 9	0 +/- 1	2 +/- 4	12 +/- 11	14 +/- 13
Efr3b	ENSMUSG00000020658	EFR3 homolog B (S. cerevisiae)	0.02	1	2 +/- 5	0.061	1	10 +/- 9	0 +/- 2	1 +/- 3	17 +/- 12	18 +/- 14
Eif4e3	ENSMUSG00000093661	eukaryotic translation initiation factor 4E member 3	0.97	1	0 +/- 1	0.02	1	17 +/- 11	11 +/- 8	0 +/- 1	12 +/- 11	12 +/- 11
Fam20c	ENSMUSG00000025854	family with sequence similarity 20, member C	0.74	1	0 +/- 2	0.02	1	11 +/- 10	10 +/- 9	0 +/- 2	5 +/- 9	5 +/- 8
Ganab	ENSMUSG00000071650	alpha glucosidase 2 alpha neutral subunit	0.02	1	9 +/- 9	0.26	1	2 +/- 5	0 +/- 2	8 +/- 8	1 +/- 5	9 +/- 13
Gstk1	ENSMUSG00000029864	glutathione S-transferase kappa 1	0.14	1	2 +/- 4	0.02	1	6 +/- 7	1 +/- 3	2 +/- 4	0 +/- 2	2 +/- 3
Gtl3	NA	NA	0.02	1	5 +/- 7	0.96	1	2 +/- 4	7 +/- 7	4 +/- 6	7 +/- 8	11 +/- 12
Meox1	ENSMUSG00000001493	mesenchyme homeobox 1	0.87	1	0 +/- 1	0.02	1	7 +/- 8	44 +/- 8	0 +/- 1	3 +/- 6	3 +/- 6
Msln	ENSMUSG00000063011	mesothelin	0.02	1	7 +/- 8	0.46	1	1 +/- 4	7 +/- 7	5 +/- 6	1 +/- 5	6 +/- 10
Nadsyn1	ENSMUSG00000031090	NAD synthetase 1	0.34	1	3 +/- 5	0.02	1	12 +/- 10	3 +/- 5	2 +/- 4	14 +/- 12	17 +/- 15
Nrd1	ENSMUSG00000053510	nardilysin, N-arginine dibasic convertase, NRD convertase 1	0.67	1	2 +/- 5	0.02	1	4 +/- 6	2 +/- 4	2 +/- 5	8 +/- 12	10 +/- 15
Por	ENSMUSG00000005514	P450 (cytochrome) oxidoreductase	0.02	1	14 +/- 10	0.081	1	9 +/- 9	1 +/- 4	13 +/- 10	0 +/- 3	13 +/- 12
Rad51c	ENSMUSG00000007646	RAD51 homolog C	0.69	1	0 +/- 1	0.02	1	15 +/- 11	2 +/- 4	0 +/- 1	5 +/- 9	6 +/- 8
Tifa	ENSMUSG00000046688	TRAF-interacting protein with forkhead-associated domain	0.65	1	1 +/- 4	0.02	1	8 +/- 8	0 +/- 2	1 +/- 4	2 +/- 6	3 +/- 4
Ugdh	ENSMUSG00000029201	UDP-glucose dehydrogenase	0.02	1	8 +/- 8	0.61	1	1 +/- 3	18 +/- 13	4 +/- 5	6 +/- 9	9 +/- 13
Vps11	ENSMUSG00000032127	vacuolar protein sorting 11 (yeast)	0.02	1	7 +/- 8	0.24	1	3 +/- 6	7 +/- 9	7 +/- 8	1 +/- 6	8 +/- 13
Zfp608	ENSMUSG00000052713	zinc finger protein 608	0.02	1	5 +/- 6	0.31	1	5 +/- 7	0 +/- 2	3 +/- 5	12 +/- 11	15 +/- 14
Arhgef33	ENSMUSG00000054901	Rho guanine nucleotide exchange factor (GEF) 33	0.5	1	0 +/- 0	0.021	1	15 +/- 10	0 +/- 2	0 +/- 0	13 +/- 11	13 +/- 11
Ate1	ENSMUSG00000030850	arginyltransferase 1	0.61	1	1 +/- 2	0.021	1	15 +/- 10	12 +/- 9	0 +/- 1	7 +/- 8	7 +/- 7
C1qtnf6	ENSMUSG00000022440	C1q and tumor necrosis factor related protein 6	0.18	1	3 +/- 5	0.021	1	14 +/- 11	13 +/- 8	2 +/- 4	12 +/- 11	14 +/- 13
Cobll1	ENSMUSG00000034903	Cobl-like 1	0.48	1	0 +/- 2	0.021	1	5 +/- 7	2 +/- 5	0 +/- 1	5 +/- 9	6 +/- 10
Coq10a	ENSMUSG00000039914	coenzyme Q10 homolog A (yeast)	0.87	1	0 +/- 2	0.021	1	2 +/- 5	0 +/- 1	0 +/- 2	1 +/- 5	1 +/- 4
Dusp16	ENSMUSG00000030203	dual specificity phosphatase 16	0.021	1	9 +/- 8	0.078	1	5 +/- 7	2 +/- 4	8 +/- 8	1 +/- 3	9 +/- 10
Fech	ENSMUSG00000024588	ferrochelatase	0.021	1	11 +/- 9	0.12	1	6 +/- 8	8 +/- 9	8 +/- 8	0 +/- 1	8 +/- 9
Frmd6	ENSMUSG00000048285	FERM domain containing 6	0.021	1	13 +/- 10	0.67	1	0 +/- 2	23 +/- 12	6 +/- 6	3 +/- 6	9 +/- 12
Galnt11	ENSMUSG00000038072	UDP-N-acetyl-alpha-D-galactosamine:polypeptide N-acetylgalactosaminyltransferase 11	0.021	1	6 +/- 8	0.25	1	2 +/- 5	71 +/- 6	1 +/- 2	0 +/- 0	1 +/- 2
Gm7694	ENSMUSG00000102752	predicted gene 7694	0.88	1	0 +/- 1	0.021	1	14 +/- 11	2 +/- 4	0 +/- 1	12 +/- 13	12 +/- 14
Hhex	ENSMUSG00000024986	hematopoietically expressed homeobox	0.14	1	4 +/- 6	0.021	1	10 +/- 9	0 +/- 2	3 +/- 6	2 +/- 5	5 +/- 5
Igsf8	ENSMUSG00000038034	immunoglobulin superfamily, member 8	0.021	1	2 +/- 4	0.95	1	2 +/- 5	24 +/- 8	1 +/- 2	4 +/- 2	5 +/- 2
Itm2a	ENSMUSG00000031239	integral membrane protein 2A	0.18	1	0 +/- 0	0.021	1	8 +/- 9	2 +/- 4	0 +/- 0	7 +/- 10	7 +/- 10
Maf1	ENSMUSG00000022553	MAF1 homolog (S. cerevisiae)	0.021	1	4 +/- 6	0.74	1	1 +/- 3	9 +/- 8	3 +/- 5	5 +/- 7	7 +/- 11
Myh3	ENSMUSG00000020908	myosin, heavy polypeptide 3, skeletal muscle, embryonic	0.021	1	6 +/- 7	0.97	1	0 +/- 1	0 +/- 1	5 +/- 7	5 +/- 9	11 +/- 14
Nrarp	ENSMUSG00000078202	Notch-regulated ankyrin repeat protein	0.021	1	9 +/- 8	0.89	1	0 +/- 1	8 +/- 9	5 +/- 6	3 +/- 7	8 +/- 12
Pcolce	ENSMUSG00000029718	procollagen C-endopeptidase enhancer protein	0.021	1	3 +/- 5	0.71	1	0 +/- 2	0 +/- 2	3 +/- 5	4 +/- 8	8 +/- 12
Pip5k1b	ENSMUSG00000024867	phosphatidylinositol-4-phosphate 5-kinase, type 1 beta	0.021	1	8 +/- 8	0.31	1	3 +/- 6	8 +/- 7	4 +/- 5	10 +/- 10	14 +/- 14
Slc4a11	ENSMUSG00000074796	solute carrier family 4, sodium bicarbonate transporter-like, member 11	0.021	1	9 +/- 8	0.46	1	1 +/- 4	4 +/- 5	5 +/- 5	9 +/- 6	14 +/- 8
Snd1	ENSMUSG00000001424	staphylococcal nuclease and tudor domain containing 1	0.021	1	3 +/- 5	0.51	1	0 +/- 2	4 +/- 6	2 +/- 5	1 +/- 4	3 +/- 8
Spats2	ENSMUSG00000051934	spermatogenesis associated, serine-rich 2	0.95	1	0 +/- 0	0.021	1	9 +/- 8	1 +/- 2	0 +/- 0	5 +/- 9	5 +/- 9
Tsc22d1	ENSMUSG00000022010	TSC22 domain family, member 1	0.45	1	6 +/- 8	0.021	1	9 +/- 9	10 +/- 9	5 +/- 7	0 +/- 2	6 +/- 6
Ttc30a1	ENSMUSG00000075271	tetratricopeptide repeat domain 30A1	0.021	1	10 +/- 8	0.89	1	0 +/- 0	1 +/- 0	8 +/- 0	7 +/- 0	15 +/- 0
Tusc1	ENSMUSG00000054000	tumor suppressor candidate 1	0.57	1	0 +/- 1	0.021	1	12 +/- 10	11 +/- 9	0 +/- 0	8 +/- 11	8 +/- 11
Ube2v2	ENSMUSG00000022674	ubiquitin-conjugating enzyme E2 variant 2	0.94	1	0 +/- 2	0.021	1	10 +/- 9	5 +/- 7	0 +/- 2	4 +/- 8	4 +/- 6
Usp37	ENSMUSG00000033364	ubiquitin specific peptidase 37	0.45	1	2 +/- 4	0.021	1	4 +/- 7	10 +/- 8	1 +/- 3	6 +/- 9	7 +/- 11
Vegfb	ENSMUSG00000024962	vascular endothelial growth factor B	0.88	1	1 +/- 3	0.021	1	12 +/- 10	15 +/- 10	0 +/- 2	5 +/- 8	6 +/- 7
3110043O21Rik	ENSMUSG00000028300	RIKEN cDNA 3110043O21 gene	0.72	1	1 +/- 3	0.022	1	13 +/- 9	33 +/- 7	1 +/- 2	3 +/- 7	3 +/- 5
Ahcyl2	ENSMUSG00000029772	S-adenosylhomocysteine hydrolase-like 2	0.23	1	2 +/- 5	0.022	1	9 +/- 9	23 +/- 11	1 +/- 3	8 +/- 11	9 +/- 13
Arl6ip4	ENSMUSG00000029404	ADP-ribosylation factor-like 6 interacting protein 4	0.022	1	7 +/- 8	0.42	1	4 +/- 7	14 +/- 11	6 +/- 8	0 +/- 3	7 +/- 10
Bfsp2	ENSMUSG00000032556	beaded filament structural protein 2, phakinin	0.17	1	3 +/- 5	0.022	1	14 +/- 10	0 +/- 2	2 +/- 4	18 +/- 13	20 +/- 16
Cdipt	ENSMUSG00000030682	CDP-diacylglycerol--inositol 3-phosphatidyltransferase (phosphatidylinositol synthase)	0.022	1	14 +/- 11	0.52	1	0 +/- 0	10 +/- 9	7 +/- 7	5 +/- 10	12 +/- 16
Dgat1	ENSMUSG00000022555	diacylglycerol O-acyltransferase 1	0.022	1	5 +/- 6	0.47	1	0 +/- 0	2 +/- 5	3 +/- 5	3 +/- 7	7 +/- 11
Fam84b	ENSMUSG00000072568	family with sequence similarity 84, member B	0.022	1	5 +/- 7	0.8	1	0 +/- 2	4 +/- 6	5 +/- 7	5 +/- 9	11 +/- 15
Fastk	ENSMUSG00000028959	Fas-activated serine/threonine kinase	0.022	1	3 +/- 5	0.15	1	10 +/- 10	35 +/- 7	1 +/- 2	7 +/- 7	8 +/- 9
Fmod	ENSMUSG00000041559	fibromodulin	0.022	1	5 +/- 6	0.4	1	1 +/- 4	9 +/- 8	4 +/- 5	6 +/- 9	10 +/- 13
Harbi1	ENSMUSG00000027243	harbinger transposase derived 1	0.84	1	1 +/- 3	0.022	1	10 +/- 9	0 +/- 0	1 +/- 3	14 +/- 11	15 +/- 13
Idua	ENSMUSG00000033540	iduronidase, alpha-L-	0.022	1	12 +/- 9	0.6	1	1 +/- 4	25 +/- 14	5 +/- 6	7 +/- 10	12 +/- 14
Ky	ENSMUSG00000035606	kyphoscoliosis peptidase	0.57	1	1 +/- 3	0.022	1	14 +/- 10	15 +/- 9	1 +/- 2	11 +/- 11	12 +/- 12
Leng1	ENSMUSG00000078813	leukocyte receptor cluster (LRC) member 1	0.022	1	13 +/- 10	0.5	1	0 +/- 2	13 +/- 9	7 +/- 7	8 +/- 9	15 +/- 14
Ncoa7	ENSMUSG00000039697	nuclear receptor coactivator 7	0.022	1	7 +/- 7	0.19	1	7 +/- 8	15 +/- 10	6 +/- 7	0 +/- 0	6 +/- 7
Npy5r	ENSMUSG00000044014	neuropeptide Y receptor Y5	0.81	1	0 +/- 0	0.022	1	9 +/- 10	19 +/- 7	0 +/- 0	4 +/- 4	4 +/- 4
Pdrg1	ENSMUSG00000027472	p53 and DNA damage regulated 1	0.25	1	1 +/- 4	0.022	1	2 +/- 5	15 +/- 10	1 +/- 3	4 +/- 8	5 +/- 10
Pik3c2a	ENSMUSG00000030660	phosphatidylinositol 3-kinase, C2 domain containing, alpha polypeptide	0.89	1	0 +/- 1	0.022	1	15 +/- 10	1 +/- 3	0 +/- 1	10 +/- 13	10 +/- 12
Ptafr	ENSMUSG00000056529	platelet-activating factor receptor	0.022	1	6 +/- 7	0.63	1	1 +/- 2	1 +/- 3	4 +/- 6	1 +/- 4	5 +/- 9
Pygl	ENSMUSG00000021069	liver glycogen phosphorylase	0.022	1	13 +/- 10	0.29	1	0 +/- 2	25 +/- 11	7 +/- 6	4 +/- 6	11 +/- 11
Rasgrf1	ENSMUSG00000032356	RAS protein-specific guanine nucleotide-releasing factor 1	0.022	1	3 +/- 5	0.62	1	1 +/- 4	0 +/- 2	3 +/- 5	0 +/- 2	3 +/- 7
Rpl15	ENSMUSG00000012405	ribosomal protein L15	0.058	1	4 +/- 6	0.022	1	7 +/- 8	36 +/- 10	2 +/- 4	1 +/- 3	3 +/- 2
Selm	ENSMUSG00000075702	selenoprotein M	0.022	1	3 +/- 6	0.76	1	4 +/- 6	3 +/- 5	3 +/- 6	0 +/- 0	4 +/- 6
Snx20	ENSMUSG00000031662	sorting nexin 20	0.45	1	1 +/- 3	0.022	1	11 +/- 10	9 +/- 8	1 +/- 3	2 +/- 6	3 +/- 4
Stxbp5l	ENSMUSG00000022829	syntaxin binding protein 5-like	0.022	1	5 +/- 6	0.17	1	4 +/- 6	7 +/- 8	4 +/- 6	0 +/- 0	4 +/- 6
Tgif1	ENSMUSG00000047407	TGFB-induced factor homeobox 1	0.94	1	0 +/- 1	0.022	1	8 +/- 9	10 +/- 8	0 +/- 1	5 +/- 8	5 +/- 8
Tmem107	ENSMUSG00000020895	transmembrane protein 107	0.54	1	1 +/- 3	0.022	1	7 +/- 8	8 +/- 8	1 +/- 2	6 +/- 9	7 +/- 11
Tmod3	ENSMUSG00000058587	tropomodulin 3	0.022	1	8 +/- 9	0.024	1	8 +/- 9	9 +/- 9	9 +/- 8	0 +/- 2	9 +/- 10
Tmppe	ENSMUSG00000079260	transmembrane protein with metallophosphoesterase domain	0.022	1	9 +/- 9	0.53	1	0 +/- 0	2 +/- 4	6 +/- 7	4 +/- 8	10 +/- 13
Xpr1	ENSMUSG00000026469	xenotropic and polytropic retrovirus receptor 1	0.76	1	0 +/- 2	0.022	1	12 +/- 10	4 +/- 6	0 +/- 2	5 +/- 8	5 +/- 7
Arap3	ENSMUSG00000024451	ArfGAP with RhoGAP domain, ankyrin repeat and PH domain 3	0.08	1	3 +/- 5	0.023	1	6 +/- 8	3 +/- 5	2 +/- 5	10 +/- 12	12 +/- 16
Col4a6	ENSMUSG00000031273	collagen, type IV, alpha 6	0.023	1	4 +/- 7	0.47	1	1 +/- 3	7 +/- 7	3 +/- 5	5 +/- 8	8 +/- 12
Dhx36	ENSMUSG00000027770	DEAH (Asp-Glu-Ala-His) box polypeptide 36	0.066	1	5 +/- 7	0.023	1	16 +/- 10	4 +/- 6	6 +/- 8	1 +/- 4	7 +/- 5
Efcab4a	NA	NA	0.023	1	10 +/- 9	0.51	1	1 +/- 4	0 +/- 1	9 +/- 9	3 +/- 7	12 +/- 14
Gpr98	NA	NA	0.076	1	8 +/- 8	0.023	1	12 +/- 9	1 +/- 3	6 +/- 8	1 +/- 5	7 +/- 5
Gsk3a	ENSMUSG00000057177	glycogen synthase kinase 3 alpha	0.51	1	3 +/- 6	0.023	1	2 +/- 4	1 +/- 1	3 +/- 2	7 +/- 2	10 +/- 1
Inip	ENSMUSG00000038544	INTS3 and NABP interacting protein	0.31	1	2 +/- 5	0.023	1	13 +/- 10	26 +/- 10	1 +/- 2	10 +/- 10	11 +/- 11
Mcm2	ENSMUSG00000002870	minichromosome maintenance deficient 2 mitotin (S. cerevisiae)	0.023	1	9 +/- 8	0.2	1	3 +/- 6	3 +/- 3	8 +/- 5	1 +/- 1	10 +/- 5
Mef2d	ENSMUSG00000001419	myocyte enhancer factor 2D	0.023	1	4 +/- 6	0.21	1	6 +/- 7	4 +/- 6	2 +/- 4	11 +/- 12	13 +/- 15
Nme5	ENSMUSG00000035984	NME/NM23 family member 5	0.023	1	6 +/- 7	0.15	1	8 +/- 8	4 +/- 5	5 +/- 6	14 +/- 13	19 +/- 17
Pgr	ENSMUSG00000031870	progesterone receptor	0.79	1	0 +/- 0	0.023	1	14 +/- 10	13 +/- 9	0 +/- 0	8 +/- 10	8 +/- 10
Pik3c3	ENSMUSG00000033628	phosphoinositide-3-kinase, class 3	0.023	1	7 +/- 7	0.12	1	2 +/- 4	0 +/- 0	4 +/- 6	11 +/- 11	16 +/- 15
Ptk2b	ENSMUSG00000059456	PTK2 protein tyrosine kinase 2 beta	0.023	1	3 +/- 5	0.86	1	0 +/- 0	0 +/- 1	2 +/- 5	2 +/- 6	4 +/- 10
Rdh14	ENSMUSG00000020621	retinol dehydrogenase 14 (all-trans and 9-cis)	0.023	1	7 +/- 8	0.4	1	1 +/- 2	3 +/- 5	7 +/- 7	3 +/- 7	10 +/- 13
Slc13a3	ENSMUSG00000018459	solute carrier family 13 (sodium-dependent dicarboxylate transporter), member 3	0.023	1	4 +/- 6	0.74	1	0 +/- 1	11 +/- 8	4 +/- 5	2 +/- 6	6 +/- 10
Tmem218	ENSMUSG00000032121	transmembrane protein 218	0.023	1	15 +/- 10	0.17	1	8 +/- 9	4 +/- 7	11 +/- 10	0 +/- 2	11 +/- 12
Vps13b	ENSMUSG00000037646	vacuolar protein sorting 13B (yeast)	0.52	1	1 +/- 3	0.023	1	2 +/- 4	5 +/- 7	1 +/- 3	3 +/- 8	4 +/- 11
4933412E12Rik	NA	NA	0.024	1	8 +/- 9	0.67	1	2 +/- 4	5 +/- 7	7 +/- 7	2 +/- 5	8 +/- 11
Add1	ENSMUSG00000029106	adducin 1 (alpha)	0.024	1	0 +/- 1	0.52	1	1 +/- 2	9 +/- 9	0 +/- 1	1 +/- 4	1 +/- 4
Afap1l2	ENSMUSG00000025083	actin filament associated protein 1-like 2	0.024	1	2 +/- 5	0.8	1	0 +/- 1	6 +/- 7	2 +/- 4	3 +/- 7	5 +/- 10
Anpep	ENSMUSG00000039062	alanyl (membrane) aminopeptidase	0.024	1	4 +/- 6	0.42	1	1 +/- 2	1 +/- 4	4 +/- 6	2 +/- 5	6 +/- 10
Chrac1	ENSMUSG00000068391	chromatin accessibility complex 1	0.024	1	5 +/- 6	0.34	1	0 +/- 1	14 +/- 8	4 +/- 5	2 +/- 5	6 +/- 9
Clasp1	ENSMUSG00000064302	CLIP associating protein 1	0.13	1	2 +/- 4	0.024	1	0 +/- 2	12 +/- 9	1 +/- 3	2 +/- 5	3 +/- 8
Creb3l3	ENSMUSG00000035041	cAMP responsive element binding protein 3-like 3	0.36	1	3 +/- 5	0.024	1	11 +/- 9	0 +/- 1	2 +/- 3	17 +/- 5	19 +/- 6
Dkk2	ENSMUSG00000028031	dickkopf homolog 2 (Xenopus laevis)	0.024	1	13 +/- 10	0.11	1	5 +/- 6	29 +/- 8	2 +/- 3	8 +/- 6	10 +/- 9
Erc2	ENSMUSG00000040640	ELKS/RAB6-interacting/CAST family member 2	0.69	1	0 +/- 2	0.024	1	14 +/- 10	17 +/- 10	0 +/- 1	6 +/- 8	6 +/- 7
Fn3k	ENSMUSG00000025175	fructosamine 3 kinase	0.024	1	13 +/- 10	0.51	1	3 +/- 5	4 +/- 6	7 +/- 7	13 +/- 12	20 +/- 17
Frem1	ENSMUSG00000059049	Fras1 related extracellular matrix protein 1	0.024	1	9 +/- 7	0.3	1	2 +/- 4	14 +/- 8	4 +/- 5	8 +/- 7	12 +/- 11
Gm3230	NA	NA	0.024	1	9 +/- 8	0.65	1	1 +/- 3	38 +/- 9	4 +/- 3	2 +/- 1	5 +/- 3
Kpna4	ENSMUSG00000027782	karyopherin (importin) alpha 4	0.9	1	0 +/- 0	0.024	1	17 +/- 10	18 +/- 10	0 +/- 0	6 +/- 8	6 +/- 8
Ltn1	ENSMUSG00000052299	listerin E3 ubiquitin protein ligase 1	0.024	1	9 +/- 8	0.47	1	1 +/- 3	0 +/- 2	8 +/- 8	4 +/- 8	12 +/- 14
Mov10	ENSMUSG00000002227	Moloney leukemia virus 10	0.76	1	0 +/- 1	0.024	1	12 +/- 10	1 +/- 3	0 +/- 1	10 +/- 12	10 +/- 13
Npbwr1	ENSMUSG00000033774	neuropeptides B/W receptor 1	0.11	1	6 +/- 7	0.024	1	10 +/- 10	0 +/- 1	7 +/- 8	0 +/- 0	7 +/- 8
Ppp1r3g	ENSMUSG00000050423	protein phosphatase 1, regulatory (inhibitor) subunit 3G	0.024	1	13 +/- 10	1	1	0 +/- 1	1 +/- 3	10 +/- 9	6 +/- 9	16 +/- 16
Prdm10	ENSMUSG00000042496	PR domain containing 10	0.87	1	0 +/- 0	0.024	1	6 +/- 8	4 +/- 7	0 +/- 0	3 +/- 8	3 +/- 8
Prkaca	ENSMUSG00000005469	protein kinase, cAMP dependent, catalytic, alpha	0.36	1	2 +/- 5	0.024	1	9 +/- 10	10 +/- 9	2 +/- 4	2 +/- 7	4 +/- 5
Ptdss1	ENSMUSG00000021518	phosphatidylserine synthase 1	0.024	1	9 +/- 8	0.56	1	1 +/- 3	13 +/- 11	8 +/- 8	4 +/- 8	12 +/- 15
Ptpn3	ENSMUSG00000038764	protein tyrosine phosphatase, non-receptor type 3	0.024	1	11 +/- 8	0.27	1	5 +/- 0	3 +/- 5	10 +/- 8	1 +/- 4	12 +/- 10
Ric3	ENSMUSG00000048330	resistance to inhibitors of cholinesterase 3 homolog (C. elegans)	0.73	1	0 +/- 2	0.024	1	16 +/- 10	22 +/- 11	0 +/- 1	5 +/- 8	5 +/- 7
Setd1a	ENSMUSG00000042308	SET domain containing 1A	0.024	1	1 +/- 3	0.34	1	3 +/- 5	0 +/- 2	1 +/- 3	0 +/- 3	1 +/- 2
St3gal3	ENSMUSG00000028538	ST3 beta-galactoside alpha-2,3-sialyltransferase 3	0.23	1	1 +/- 3	0.024	1	5 +/- 6	4 +/- 6	1 +/- 3	1 +/- 4	2 +/- 3
Tmem245	ENSMUSG00000055296	transmembrane protein 245	0.78	1	0 +/- 1	0.024	1	9 +/- 9	31 +/- 13	0 +/- 1	4 +/- 7	4 +/- 7
Tmub1	ENSMUSG00000028958	transmembrane and ubiquitin-like domain containing 1	0.024	1	6 +/- 8	0.52	1	0 +/- 1	22 +/- 8	4 +/- 5	3 +/- 7	7 +/- 10
Ttc32	ENSMUSG00000066637	tetratricopeptide repeat domain 32	0.024	1	8 +/- 8	0.9	1	0 +/- 0	3 +/- 5	6 +/- 6	5 +/- 8	10 +/- 12
Vmp1	ENSMUSG00000018171	vacuole membrane protein 1	0.024	1	7 +/- 7	0.95	1	0 +/- 1	2 +/- 4	7 +/- 7	6 +/- 9	13 +/- 15
Zbtb5	ENSMUSG00000049657	zinc finger and BTB domain containing 5	0.93	1	0 +/- 1	0.024	1	12 +/- 11	11 +/- 8	0 +/- 1	8 +/- 11	9 +/- 12
4732491K20Rik	ENSMUSG00000097350	RIKEN cDNA 4732491K20 gene	0.39	1	4 +/- 6	0.025	1	9 +/- 9	19 +/- 9	1 +/- 3	3 +/- 6	4 +/- 5
Adam17	ENSMUSG00000052593	a disintegrin and metallopeptidase domain 17	0.57	1	1 +/- 3	0.025	1	10 +/- 10	24 +/- 9	0 +/- 2	7 +/- 9	7 +/- 10
Asphd1	ENSMUSG00000046378	aspartate beta-hydroxylase domain containing 1	0.09	1	9 +/- 9	0.025	1	11 +/- 9	16 +/- 11	6 +/- 7	0 +/- 2	6 +/- 6
Bmpr2	ENSMUSG00000067336	bone morphogenetic protein receptor, type II (serine/threonine kinase)	0.16	1	0 +/- 2	0.025	1	8 +/- 8	11 +/- 9	0 +/- 2	3 +/- 8	4 +/- 7
Bscl2	ENSMUSG00000071657	Berardinelli-Seip congenital lipodystrophy 2 homolog (seipin)	0.025	1	5 +/- 6	0.6	1	5 +/- 7	3 +/- 6	6 +/- 7	0 +/- 2	6 +/- 9
Crispld1	ENSMUSG00000025776	cysteine-rich secretory protein LCCL domain containing 1	0.44	1	0 +/- 2	0.025	1	3 +/- 5	8 +/- 9	0 +/- 2	2 +/- 7	3 +/- 8
Csde1	ENSMUSG00000068823	cold shock domain containing E1, RNA binding	0.025	1	3 +/- 5	0.29	1	5 +/- 7	4 +/- 6	2 +/- 4	9 +/- 10	11 +/- 13
Dennd1c	ENSMUSG00000002668	DENN/MADD domain containing 1C	0.025	1	9 +/- 8	0.92	1	0 +/- 0	2 +/- 5	6 +/- 7	5 +/- 8	11 +/- 13
Endog	ENSMUSG00000015337	endonuclease G	0.025	1	7 +/- 8	0.82	1	2 +/- 4	8 +/- 9	5 +/- 7	1 +/- 4	6 +/- 10
Fam101b	ENSMUSG00000020846	family with sequence similarity 101, member B	0.025	1	6 +/- 6	0.31	1	1 +/- 3	18 +/- 8	4 +/- 5	5 +/- 7	9 +/- 11
Fam118b	ENSMUSG00000050471	family with sequence similarity 118, member B	0.025	1	8 +/- 8	0.33	1	1 +/- 3	3 +/- 6	6 +/- 7	9 +/- 11	14 +/- 16
Fat1	ENSMUSG00000070047	FAT tumor suppressor homolog 1 (Drosophila)	0.025	1	1 +/- 4	0.81	1	0 +/- 2	0 +/- 2	1 +/- 4	0 +/- 2	2 +/- 6
Gpc6	ENSMUSG00000058571	glypican 6	0.44	1	0 +/- 1	0.025	1	7 +/- 9	0 +/- 2	0 +/- 1	6 +/- 10	6 +/- 9
Hint2	ENSMUSG00000028470	histidine triad nucleotide binding protein 2	0.31	1	1 +/- 3	0.025	1	4 +/- 7	2 +/- 5	1 +/- 4	0 +/- 2	2 +/- 2
Leng8	ENSMUSG00000035545	leukocyte receptor cluster (LRC) member 8	0.025	1	3 +/- 5	0.59	1	2 +/- 4	2 +/- 5	3 +/- 5	6 +/- 9	9 +/- 12
Mycbp2	ENSMUSG00000033004	MYC binding protein 2	0.28	1	3 +/- 5	0.025	1	3 +/- 6	8 +/- 6	2 +/- 3	6 +/- 4	9 +/- 6
Nudt17	ENSMUSG00000028100	nudix (nucleoside diphosphate linked moiety X)-type motif 17	0.025	1	9 +/- 9	0.46	1	1 +/- 3	0 +/- 2	8 +/- 8	3 +/- 7	12 +/- 14
Papd5	ENSMUSG00000036779	PAP associated domain containing 5	0.52	1	2 +/- 5	0.025	1	13 +/- 10	14 +/- 10	2 +/- 4	3 +/- 7	5 +/- 5
Rassf8	ENSMUSG00000030259	Ras association (RalGDS/AF-6) domain family (N-terminal) member 8	0.025	1	6 +/- 7	0.12	1	3 +/- 6	5 +/- 7	7 +/- 8	1 +/- 4	8 +/- 11
Sorbs1	ENSMUSG00000025006	sorbin and SH3 domain containing 1	0.025	1	3 +/- 5	0.41	1	3 +/- 5	4 +/- 6	2 +/- 4	8 +/- 10	10 +/- 13
Timm22	ENSMUSG00000020843	translocase of inner mitochondrial membrane 22	0.025	1	6 +/- 8	0.77	1	0 +/- 2	20 +/- 8	2 +/- 4	4 +/- 7	6 +/- 11
Tmcc1	ENSMUSG00000030126	transmembrane and coiled coil domains 1	0.025	1	9 +/- 8	0.62	1	1 +/- 3	14 +/- 13	6 +/- 7	7 +/- 11	13 +/- 17
Top1mt	ENSMUSG00000000934	DNA topoisomerase 1, mitochondrial	0.56	1	0 +/- 2	0.025	1	9 +/- 8	1 +/- 3	0 +/- 1	11 +/- 10	11 +/- 11
Usp11	ENSMUSG00000031066	ubiquitin specific peptidase 11	0.025	1	5 +/- 7	0.87	1	0 +/- 0	4 +/- 6	4 +/- 6	3 +/- 7	7 +/- 12
Vps33b	ENSMUSG00000030534	vacuolar protein sorting 33B (yeast)	0.025	1	16 +/- 10	0.23	1	1 +/- 3	3 +/- 5	9 +/- 8	3 +/- 6	13 +/- 12
9430038I01Rik	ENSMUSG00000040139	RIKEN cDNA 9430038I01 gene	0.67	1	1 +/- 2	0.026	1	10 +/- 9	1 +/- 3	0 +/- 2	5 +/- 10	5 +/- 8
AI118078	ENSMUSG00000032313	expressed sequence AI118078	0.026	1	9 +/- 9	0.44	1	2 +/- 4	1 +/- 3	4 +/- 6	10 +/- 11	14 +/- 16
Acta1	ENSMUSG00000031972	actin, alpha 1, skeletal muscle	0.056	1	5 +/- 7	0.026	1	12 +/- 10	24 +/- 8	2 +/- 3	10 +/- 8	12 +/- 10
Arvcf	ENSMUSG00000000325	armadillo repeat gene deleted in velo-cardio-facial syndrome	0.067	1	3 +/- 5	0.026	1	12 +/- 10	12 +/- 8	2 +/- 4	13 +/- 10	15 +/- 13
Atxn7l2	ENSMUSG00000048997	ataxin 7-like 2	0.026	1	6 +/- 6	0.42	1	0 +/- 0	11 +/- 8	4 +/- 5	3 +/- 6	7 +/- 10
Axl	ENSMUSG00000002602	AXL receptor tyrosine kinase	0.98	1	1 +/- 3	0.026	1	3 +/- 5	4 +/- 7	1 +/- 3	4 +/- 9	5 +/- 11
BC068157	NA	NA	0.61	1	0 +/- 1	0.026	1	9 +/- 9	17 +/- 7	0 +/- 0	5 +/- 4	5 +/- 4
Donson	ENSMUSG00000022960	downstream neighbor of SON	0.58	1	1 +/- 3	0.026	1	11 +/- 9	1 +/- 3	1 +/- 3	11 +/- 9	12 +/- 11
Fam104a	ENSMUSG00000041629	family with sequence similarity 104, member A	0.59	1	1 +/- 4	0.026	1	4 +/- 6	1 +/- 4	1 +/- 3	2 +/- 5	2 +/- 4
Fam53a	ENSMUSG00000037339	family with sequence similarity 53, member A	0.75	1	0 +/- 0	0.026	1	4 +/- 6	0 +/- 1	0 +/- 0	2 +/- 6	2 +/- 6
Foxq1	ENSMUSG00000038415	forkhead box Q1	0.026	1	12 +/- 9	0.072	1	6 +/- 8	4 +/- 6	8 +/- 8	0 +/- 1	8 +/- 9
Ftsjd2	NA	NA	0.026	1	5 +/- 6	0.31	1	3 +/- 6	6 +/- 8	5 +/- 7	0 +/- 3	5 +/- 9
Hrh2	ENSMUSG00000034987	histamine receptor H2	0.026	1	7 +/- 8	0.78	1	1 +/- 3	0 +/- 0	6 +/- 7	9 +/- 10	15 +/- 15
Kdm3b	ENSMUSG00000038773	KDM3B lysine (K)-specific demethylase 3B	0.12	1	2 +/- 4	0.026	1	2 +/- 5	0 +/- 2	2 +/- 4	6 +/- 10	8 +/- 13
Khk	ENSMUSG00000029162	ketohexokinase	0.7	1	1 +/- 2	0.026	1	4 +/- 6	0 +/- 1	0 +/- 2	7 +/- 9	7 +/- 11
Mak	ENSMUSG00000021363	male germ cell-associated kinase	0.026	1	15 +/- 9	0.039	1	12 +/- 11	4 +/- 5	6 +/- 6	21 +/- 13	27 +/- 17
Mynn	ENSMUSG00000037730	myoneurin	0.094	1	4 +/- 6	0.026	1	14 +/- 10	5 +/- 5	3 +/- 3	16 +/- 7	19 +/- 9
Myo1h	ENSMUSG00000066952	myosin 1H	0.026	1	13 +/- 10	0.39	1	3 +/- 6	1 +/- 3	9 +/- 8	15 +/- 13	25 +/- 19
Nckap1	ENSMUSG00000027002	NCK-associated protein 1	0.026	1	3 +/- 5	0.64	1	5 +/- 7	2 +/- 5	3 +/- 5	0 +/- 1	3 +/- 5
Noxo1	ENSMUSG00000019320	NADPH oxidase organizer 1	0.26	1	4 +/- 6	0.026	1	15 +/- 12	34 +/- 7	1 +/- 2	10 +/- 8	10 +/- 10
Pank1	ENSMUSG00000033610	pantothenate kinase 1	0.99	1	0 +/- 1	0.026	1	13 +/- 10	7 +/- 7	0 +/- 1	11 +/- 13	11 +/- 14
Pcdhga10	ENSMUSG00000102222	protocadherin gamma subfamily A, 10	0.026	1	10 +/- 9	0.43	1	4 +/- 6	2 +/- 4	7 +/- 7	14 +/- 13	20 +/- 18
Rae1	ENSMUSG00000027509	RAE1 RNA export 1 homolog (S. pombe)	0.026	1	3 +/- 5	0.76	1	0 +/- 0	1 +/- 3	3 +/- 5	2 +/- 6	5 +/- 10
Rpia	ENSMUSG00000053604	ribose 5-phosphate isomerase A	0.25	1	1 +/- 4	0.026	1	2 +/- 4	0 +/- 2	1 +/- 3	6 +/- 10	7 +/- 12
Rptor	ENSMUSG00000025583	regulatory associated protein of MTOR, complex 1	0.026	1	3 +/- 5	0.8	1	0 +/- 2	3 +/- 6	3 +/- 5	1 +/- 4	3 +/- 8
S100a13	ENSMUSG00000042312	S100 calcium binding protein A13	0.026	1	11 +/- 9	0.74	1	0 +/- 2	2 +/- 4	9 +/- 8	5 +/- 9	14 +/- 15
Tmem8	ENSMUSG00000024180	transmembrane protein 8 (five membrane-spanning domains)	0.026	1	10 +/- 8	0.48	1	0 +/- 2	3 +/- 4	6 +/- 5	4 +/- 3	11 +/- 6
Zfand3	ENSMUSG00000044477	zinc finger, AN1-type domain 3	0.26	1	0 +/- 1	0.026	1	4 +/- 6	28 +/- 13	0 +/- 1	1 +/- 4	1 +/- 3
Zfp738	ENSMUSG00000048280	zinc finger protein 738	0.096	1	5 +/- 6	0.026	1	12 +/- 9	45 +/- 8	1 +/- 1	6 +/- 2	7 +/- 1
Zkscan1	ENSMUSG00000029729	zinc finger with KRAB and SCAN domains 1	0.026	1	5 +/- 6	0.081	1	0 +/- 2	40 +/- 6	3 +/- 3	1 +/- 3	4 +/- 6
2210404J11Rik	NA	NA	0.76	1	1 +/- 3	0.027	1	11 +/- 9	1 +/- 3	1 +/- 3	5 +/- 8	6 +/- 6
2310015A10Rik	ENSMUSG00000097729	RIKEN cDNA 2310015A10 gene	0.2	1	2 +/- 4	0.027	1	8 +/- 9	3 +/- 0	1 +/- 0	11 +/- 0	13 +/- 0
A330023F24Rik	ENSMUSG00000096929	RIKEN cDNA A330023F24 gene	0.027	1	1 +/- 3	0.19	1	10 +/- 9	0 +/- 0	1 +/- 0	2 +/- 0	3 +/- 0
Atg4d	ENSMUSG00000002820	autophagy related 4D, cysteine peptidase	0.25	1	3 +/- 5	0.027	1	12 +/- 9	18 +/- 10	2 +/- 4	3 +/- 5	4 +/- 4
Ccl6	ENSMUSG00000018927	chemokine (C-C motif) ligand 6	0.027	1	3 +/- 5	0.069	1	3 +/- 6	61 +/- 3	1 +/- 2	0 +/- 1	1 +/- 3
Cnih3	ENSMUSG00000026514	cornichon homolog 3 (Drosophila)	0.73	1	0 +/- 0	0.027	1	3 +/- 6	2 +/- 4	0 +/- 0	3 +/- 8	3 +/- 8
Dcaf12	ENSMUSG00000028436	DDB1 and CUL4 associated factor 12	0.027	1	10 +/- 9	0.17	1	4 +/- 7	1 +/- 3	11 +/- 9	2 +/- 6	14 +/- 15
Fasn	ENSMUSG00000025153	fatty acid synthase	0.027	1	1 +/- 3	0.73	1	0 +/- 1	3 +/- 5	1 +/- 3	1 +/- 5	2 +/- 7
Gm19345	ENSMUSG00000092216	predicted gene, 19345	0.027	1	8 +/- 8	0.95	1	0 +/- 2	9 +/- 8	4 +/- 5	5 +/- 8	9 +/- 12
Gpx8	ENSMUSG00000021760	glutathione peroxidase 8 (putative)	0.6	1	0 +/- 0	0.027	1	12 +/- 10	4 +/- 6	0 +/- 0	8 +/- 10	8 +/- 11
Khsrp	ENSMUSG00000007670	KH-type splicing regulatory protein	0.027	1	5 +/- 7	0.16	1	5 +/- 7	1 +/- 4	4 +/- 6	12 +/- 12	16 +/- 17
Kif7	ENSMUSG00000050382	kinesin family member 7	0.027	1	8 +/- 8	0.22	1	5 +/- 7	9 +/- 9	7 +/- 8	0 +/- 1	7 +/- 9
Phf10	ENSMUSG00000023883	PHD finger protein 10	0.027	1	7 +/- 7	0.29	1	6 +/- 7	3 +/- 5	5 +/- 6	12 +/- 11	17 +/- 15
Phka2	ENSMUSG00000031295	phosphorylase kinase alpha 2	0.027	1	10 +/- 8	0.31	1	0 +/- 3	7 +/- 7	6 +/- 6	8 +/- 9	15 +/- 14
Plekhh2	ENSMUSG00000040852	pleckstrin homology domain containing, family H (with MyTH4 domain) member 2	0.027	1	5 +/- 8	0.29	1	2 +/- 4	19 +/- 12	4 +/- 6	0 +/- 3	4 +/- 8
Pnpo	ENSMUSG00000018659	pyridoxine 5'-phosphate oxidase	0.027	1	6 +/- 8	0.66	1	1 +/- 4	20 +/- 13	4 +/- 6	1 +/- 4	5 +/- 9
Slc35b3	ENSMUSG00000021432	solute carrier family 35, member B3	0.041	1	6 +/- 7	0.027	1	12 +/- 11	0 +/- 1	7 +/- 8	0 +/- 1	7 +/- 7
Spag4	ENSMUSG00000038180	sperm associated antigen 4	0.028	1	7 +/- 8	0.027	1	14 +/- 11	0 +/- 1	6 +/- 7	2 +/- 6	8 +/- 5
Ssu72	ENSMUSG00000029038	Ssu72 RNA polymerase II CTD phosphatase homolog (yeast)	0.027	1	3 +/- 5	0.59	1	4 +/- 6	6 +/- 7	3 +/- 5	8 +/- 9	10 +/- 13
Tdrd7	ENSMUSG00000035517	tudor domain containing 7	0.027	1	10 +/- 8	0.085	1	7 +/- 7	14 +/- 8	6 +/- 6	0 +/- 0	6 +/- 6
Tenm1	ENSMUSG00000016150	teneurin transmembrane protein 1	0.027	1	5 +/- 7	0.17	1	6 +/- 7	14 +/- 11	5 +/- 7	0 +/- 1	5 +/- 8
Wdr7	ENSMUSG00000040560	WD repeat domain 7	0.027	1	2 +/- 4	0.91	1	3 +/- 5	1 +/- 3	2 +/- 4	0 +/- 1	2 +/- 4
Zfp746	ENSMUSG00000057691	zinc finger protein 746	0.027	1	8 +/- 8	0.4	1	1 +/- 3	2 +/- 4	6 +/- 7	8 +/- 10	14 +/- 15
Zscan22	ENSMUSG00000054715	zinc finger and SCAN domain containing 22	0.9	1	0 +/- 1	0.027	1	6 +/- 8	15 +/- 9	0 +/- 1	5 +/- 8	5 +/- 8
1700123O20Rik	ENSMUSG00000040822	RIKEN cDNA 1700123O20 gene	0.68	1	0 +/- 2	0.028	1	13 +/- 10	2 +/- 5	0 +/- 2	6 +/- 9	6 +/- 8
1810037I17Rik	ENSMUSG00000054091	RIKEN cDNA 1810037I17 gene	0.22	1	4 +/- 6	0.028	1	14 +/- 12	48 +/- 5	1 +/- 2	6 +/- 5	7 +/- 6
Arhgef26	ENSMUSG00000036885	Rho guanine nucleotide exchange factor (GEF) 26	0.88	1	0 +/- 1	0.028	1	8 +/- 8	13 +/- 11	0 +/- 1	5 +/- 9	5 +/- 10
Cdkn1b	ENSMUSG00000003031	cyclin-dependent kinase inhibitor 1B	0.3	1	2 +/- 5	0.028	1	8 +/- 9	9 +/- 8	1 +/- 3	11 +/- 12	12 +/- 15
Cep89	ENSMUSG00000023072	centrosomal protein 89	0.86	1	0 +/- 0	0.028	1	12 +/- 11	34 +/- 15	0 +/- 0	5 +/- 9	5 +/- 9
Cln6	ENSMUSG00000032245	ceroid-lipofuscinosis, neuronal 6	0.28	1	2 +/- 4	0.028	1	7 +/- 8	4 +/- 6	1 +/- 3	11 +/- 12	12 +/- 15
Fam195b	ENSMUSG00000061111	family with sequence similarity 195, member B	0.028	1	6 +/- 7	0.25	1	0 +/- 2	0 +/- 0	6 +/- 7	2 +/- 6	8 +/- 12
Fam213a	ENSMUSG00000021792	family with sequence similarity 213, member A	0.52	1	2 +/- 5	0.028	1	1 +/- 3	0 +/- 2	2 +/- 5	5 +/- 8	7 +/- 12
Gga3	ENSMUSG00000020740	golgi associated, gamma adaptin ear containing, ARF binding protein 3	0.028	1	8 +/- 8	0.44	1	3 +/- 6	3 +/- 5	6 +/- 7	12 +/- 12	18 +/- 16
Mlst8	ENSMUSG00000024142	MTOR associated protein, LST8 homolog (S. cerevisiae)	0.37	1	1 +/- 3	0.028	1	4 +/- 6	11 +/- 9	1 +/- 2	2 +/- 5	2 +/- 4
Mxd4	ENSMUSG00000037235	Max dimerization protein 4	0.028	1	10 +/- 9	0.27	1	1 +/- 4	26 +/- 0	4 +/- 0	6 +/- 0	10 +/- 0
Myc	ENSMUSG00000022346	myelocytomatosis oncogene	0.91	1	0 +/- 1	0.028	1	8 +/- 9	1 +/- 3	0 +/- 1	6 +/- 9	6 +/- 8
Ndnf	ENSMUSG00000049001	neuron-derived neurotrophic factor	0.028	1	5 +/- 6	0.53	1	3 +/- 5	0 +/- 1	4 +/- 6	0 +/- 1	4 +/- 7
Nudc	ENSMUSG00000028851	nuclear distribution gene C homolog (Aspergillus)	0.028	1	11 +/- 8	0.7	1	0 +/- 0	40 +/- 12	5 +/- 5	2 +/- 5	7 +/- 10
Oplah	ENSMUSG00000022562	5-oxoprolinase (ATP-hydrolysing)	0.028	1	1 +/- 4	0.13	1	2 +/- 5	0 +/- 1	1 +/- 4	0 +/- 1	1 +/- 3
Oxld1	ENSMUSG00000039670	oxidoreductase like domain containing 1	0.028	1	7 +/- 7	0.9	1	1 +/- 3	7 +/- 5	4 +/- 4	7 +/- 5	10 +/- 6
Pabpc5	ENSMUSG00000034732	poly(A) binding protein, cytoplasmic 5	0.028	1	10 +/- 8	0.92	1	1 +/- 3	2 +/- 5	8 +/- 9	4 +/- 9	13 +/- 16
Pnpla7	ENSMUSG00000036833	patatin-like phospholipase domain containing 7	0.028	1	12 +/- 10	0.87	1	0 +/- 2	15 +/- 10	7 +/- 7	4 +/- 8	11 +/- 14
Slc12a7	ENSMUSG00000017756	solute carrier family 12, member 7	0.86	1	0 +/- 1	0.028	1	10 +/- 9	8 +/- 8	0 +/- 1	7 +/- 11	7 +/- 11
Tfcp2l1	ENSMUSG00000026380	transcription factor CP2-like 1	0.4	1	2 +/- 5	0.028	1	9 +/- 9	9 +/- 8	2 +/- 4	10 +/- 13	11 +/- 16
U2af1l4	ENSMUSG00000078765	U2 small nuclear RNA auxiliary factor 1-like 4	0.94	1	0 +/- 1	0.028	1	21 +/- 11	2 +/- 3	0 +/- 0	15 +/- 6	15 +/- 6
Usp4	ENSMUSG00000032612	ubiquitin specific peptidase 4 (proto-oncogene)	0.028	1	11 +/- 10	0.75	1	1 +/- 3	2 +/- 3	7 +/- 6	10 +/- 6	17 +/- 9
Wdr85	NA	NA	0.028	1	9 +/- 8	0.16	1	8 +/- 8	14 +/- 8	5 +/- 5	11 +/- 8	16 +/- 12
Zc3h18	ENSMUSG00000017478	zinc finger CCCH-type containing 18	0.028	1	9 +/- 8	0.96	1	0 +/- 1	1 +/- 2	9 +/- 6	5 +/- 4	14 +/- 8
Zfp454	ENSMUSG00000048728	zinc finger protein 454	0.033	1	10 +/- 8	0.028	1	12 +/- 10	8 +/- 7	5 +/- 5	16 +/- 11	21 +/- 15
Zfp697	ENSMUSG00000050064	zinc finger protein 697	0.028	1	8 +/- 8	0.51	1	0 +/- 1	52 +/- 8	2 +/- 2	2 +/- 1	4 +/- 1
Zkscan14	ENSMUSG00000029627	zinc finger with KRAB and SCAN domains 14	0.028	1	9 +/- 9	0.99	1	0 +/- 1	5 +/- 6	6 +/- 7	4 +/- 7	10 +/- 13
6430571L13Rik	ENSMUSG00000037977	RIKEN cDNA 6430571L13 gene	0.029	1	8 +/- 8	0.65	1	0 +/- 1	15 +/- 8	5 +/- 6	3 +/- 6	9 +/- 10
Adamtsl3	ENSMUSG00000070469	ADAMTS-like 3	0.082	1	5 +/- 6	0.029	1	15 +/- 10	6 +/- 7	4 +/- 6	2 +/- 6	6 +/- 5
Alg8	ENSMUSG00000035704	asparagine-linked glycosylation 8 (alpha-1,3-glucosyltransferase)	0.029	1	8 +/- 8	0.68	1	1 +/- 3	19 +/- 8	3 +/- 4	5 +/- 7	8 +/- 10
Ankrd54	ENSMUSG00000033055	ankyrin repeat domain 54	0.029	1	7 +/- 8	0.98	1	1 +/- 3	5 +/- 7	5 +/- 7	1 +/- 4	7 +/- 10
BC025920	ENSMUSG00000074862	cDNA sequence BC025920	0.029	1	9 +/- 9	0.23	1	4 +/- 7	4 +/- 6	9 +/- 9	1 +/- 4	10 +/- 12
Cd320	ENSMUSG00000002308	CD320 antigen	0.029	1	12 +/- 10	0.95	1	0 +/- 2	0 +/- 0	9 +/- 8	6 +/- 9	15 +/- 16
Csf2ra	ENSMUSG00000059326	colony stimulating factor 2 receptor, alpha, low-affinity (granulocyte-macrophage)	0.029	1	2 +/- 4	0.64	1	2 +/- 5	2 +/- 4	2 +/- 4	6 +/- 9	8 +/- 12
Cybrd1	ENSMUSG00000027015	cytochrome b reductase 1	0.42	1	1 +/- 4	0.029	1	9 +/- 8	0 +/- 1	1 +/- 3	13 +/- 11	14 +/- 13
Dpf3	ENSMUSG00000021221	D4, zinc and double PHD fingers, family 3	0.53	1	1 +/- 3	0.029	1	11 +/- 9	0 +/- 1	1 +/- 2	14 +/- 12	14 +/- 14
Fam221b	ENSMUSG00000043633	family with sequence similarity 221, member B	0.029	1	8 +/- 8	0.39	1	2 +/- 5	15 +/- 8	4 +/- 5	8 +/- 10	12 +/- 13
Gjd3	ENSMUSG00000047197	gap junction protein, delta 3	0.67	1	0 +/- 1	0.029	1	10 +/- 9	3 +/- 6	0 +/- 1	9 +/- 9	9 +/- 10
Gm5089	ENSMUSG00000064052	predicted gene 5089	0.029	1	11 +/- 0	0.11	1	4 +/- 6	2 +/- 4	7 +/- 7	15 +/- 12	22 +/- 17
Gm9962	ENSMUSG00000055048	predicted gene 9962	0.5	1	1 +/- 3	0.029	1	11 +/- 10	6 +/- 7	0 +/- 2	9 +/- 11	10 +/- 12
Gpank1	ENSMUSG00000092417	G patch domain and ankyrin repeats 1	0.49	1	2 +/- 5	0.029	1	7 +/- 7	4 +/- 6	2 +/- 4	1 +/- 4	3 +/- 3
Hsf2	ENSMUSG00000019878	heat shock factor 2	0.28	1	1 +/- 4	0.029	1	12 +/- 10	10 +/- 8	1 +/- 3	12 +/- 13	13 +/- 15
Lrch1	ENSMUSG00000068015	leucine-rich repeats and calponin homology (CH) domain containing 1	0.5	1	0 +/- 0	0.029	1	11 +/- 10	19 +/- 11	0 +/- 1	4 +/- 7	4 +/- 6
Marveld1	ENSMUSG00000044345	MARVEL (membrane-associating) domain containing 1	0.029	1	3 +/- 5	0.96	1	0 +/- 1	15 +/- 9	2 +/- 4	3 +/- 5	5 +/- 8
Maz	ENSMUSG00000030678	MYC-associated zinc finger protein (purine-binding transcription factor)	0.029	1	10 +/- 8	0.12	1	0 +/- 2	5 +/- 7	8 +/- 7	8 +/- 9	16 +/- 14
Mdfic	ENSMUSG00000041390	MyoD family inhibitor domain containing	0.089	1	4 +/- 6	0.029	1	13 +/- 9	3 +/- 5	2 +/- 4	18 +/- 11	20 +/- 13
Ndufaf4	ENSMUSG00000028261	NADH dehydrogenase (ubiquinone) 1 alpha subcomplex, assembly factor 4	0.32	1	0 +/- 1	0.029	1	9 +/- 9	23 +/- 9	0 +/- 1	6 +/- 8	7 +/- 9
Ntrk2	ENSMUSG00000055254	neurotrophic tyrosine kinase, receptor, type 2	0.36	1	2 +/- 4	0.029	1	8 +/- 9	18 +/- 11	1 +/- 3	7 +/- 11	8 +/- 13
Pcdha2	ENSMUSG00000104148	protocadherin alpha 2	0.029	1	7 +/- 7	0.84	1	0 +/- 1	25 +/- 7	4 +/- 5	2 +/- 5	6 +/- 9
Pigs	ENSMUSG00000041958	phosphatidylinositol glycan anchor biosynthesis, class S	0.59	1	2 +/- 4	0.029	1	5 +/- 6	3 +/- 5	2 +/- 4	8 +/- 9	10 +/- 12
Scara3	ENSMUSG00000034463	scavenger receptor class A, member 3	0.18	1	0 +/- 1	0.029	1	2 +/- 4	30 +/- 12	0 +/- 0	1 +/- 3	1 +/- 3
Tmed5	ENSMUSG00000063406	transmembrane emp24 protein transport domain containing 5	0.36	1	1 +/- 2	0.029	1	20 +/- 10	42 +/- 12	0 +/- 1	5 +/- 5	5 +/- 6
Zfp933	ENSMUSG00000059423	zinc finger protein 933	0.84	1	0 +/- 0	0.029	1	13 +/- 10	68 +/- 7	0 +/- 0	2 +/- 1	2 +/- 1
Zzef1	ENSMUSG00000055670	zinc finger, ZZ-type with EF hand domain 1	0.029	1	8 +/- 8	0.092	1	0 +/- 2	3 +/- 5	5 +/- 6	7 +/- 10	12 +/- 15
1200014J11Rik	ENSMUSG00000020783	RIKEN cDNA 1200014J11 gene	0.03	1	8 +/- 8	0.95	1	0 +/- 2	1 +/- 2	6 +/- 5	7 +/- 5	13 +/- 7
2500004C02Rik	ENSMUSG00000073236	RIKEN cDNA 2500004C02 gene	0.65	1	0 +/- 0	0.03	1	12 +/- 10	7 +/- 7	0 +/- 0	8 +/- 10	8 +/- 10
A830052D11Rik	ENSMUSG00000097413	RIKEN cDNA A830052D11 gene	0.03	1	8 +/- 7	0.16	1	4 +/- 6	0 +/- 0	6 +/- 7	0 +/- 1	6 +/- 8
Ankrd34c	ENSMUSG00000047606	ankyrin repeat domain 34C	0.03	1	9 +/- 8	0.35	1	1 +/- 3	2 +/- 5	5 +/- 6	8 +/- 9	13 +/- 14
Arl14ep	ENSMUSG00000027122	ADP-ribosylation factor-like 14 effector protein	0.13	1	6 +/- 7	0.03	1	12 +/- 9	0 +/- 1	5 +/- 7	2 +/- 6	7 +/- 5
Bach1	ENSMUSG00000025612	BTB and CNC homology 1	0.062	1	5 +/- 7	0.03	1	14 +/- 10	10 +/- 8	2 +/- 4	17 +/- 13	19 +/- 15
Car14	ENSMUSG00000038526	carbonic anhydrase 14	0.03	1	4 +/- 5	0.75	1	0 +/- 2	6 +/- 8	4 +/- 6	5 +/- 9	8 +/- 14
Ccdc171	ENSMUSG00000052407	coiled-coil domain containing 171	0.18	1	2 +/- 4	0.03	1	9 +/- 10	33 +/- 15	1 +/- 3	6 +/- 9	7 +/- 12
Cdsn	ENSMUSG00000039518	corneodesmosin	0.81	1	1 +/- 3	0.03	1	13 +/- 0	3 +/- 6	1 +/- 2	6 +/- 10	6 +/- 8
Creg1	ENSMUSG00000040713	cellular repressor of E1A-stimulated genes 1	0.03	1	12 +/- 10	0.5	1	1 +/- 3	21 +/- 11	5 +/- 6	6 +/- 9	12 +/- 14
Fibp	ENSMUSG00000024911	fibroblast growth factor (acidic) intracellular binding protein	0.33	1	1 +/- 3	0.03	1	2 +/- 5	0 +/- 0	1 +/- 3	5 +/- 8	7 +/- 11
Hcn3	ENSMUSG00000028051	hyperpolarization-activated, cyclic nucleotide-gated K+ 3	0.03	1	2 +/- 4	0.88	1	0 +/- 0	0 +/- 0	1 +/- 4	1 +/- 4	3 +/- 7
Ikzf4	ENSMUSG00000002578	IKAROS family zinc finger 4	0.068	1	4 +/- 6	0.03	1	6 +/- 8	13 +/- 10	3 +/- 6	0 +/- 2	3 +/- 4
Khdrbs2	ENSMUSG00000026058	KH domain containing, RNA binding, signal transduction associated 2	0.03	1	8 +/- 8	0.37	1	0 +/- 2	0 +/- 2	8 +/- 8	5 +/- 9	13 +/- 15
Pigx	ENSMUSG00000023791	phosphatidylinositol glycan anchor biosynthesis, class X	0.17	1	4 +/- 6	0.03	1	10 +/- 9	0 +/- 2	4 +/- 6	1 +/- 5	6 +/- 5
Ric8	ENSMUSG00000025485	resistance to inhibitors of cholinesterase 8 homolog (C. elegans)	0.25	1	1 +/- 3	0.03	1	3 +/- 6	0 +/- 0	1 +/- 1	5 +/- 2	6 +/- 1
2010-09-01	ENSMUSG00000019917	septin 10	0.034	1	7 +/- 8	0.03	1	11 +/- 9	6 +/- 4	5 +/- 4	15 +/- 4	20 +/- 4
Ssbp3	ENSMUSG00000061887	single-stranded DNA binding protein 3	0.03	1	5 +/- 6	0.58	1	0 +/- 2	6 +/- 9	5 +/- 7	6 +/- 10	11 +/- 15
Tusc2	ENSMUSG00000010054	tumor suppressor candidate 2	0.03	1	14 +/- 10	0.6	1	0 +/- 1	3 +/- 4	9 +/- 6	8 +/- 6	18 +/- 9
Wisp1	ENSMUSG00000005124	WNT1 inducible signaling pathway protein 1	0.03	1	4 +/- 6	0.98	1	0 +/- 1	3 +/- 5	2 +/- 5	3 +/- 8	6 +/- 12
Xylt1	ENSMUSG00000030657	xylosyltransferase 1	0.12	1	2 +/- 4	0.03	1	11 +/- 9	2 +/- 5	2 +/- 5	2 +/- 7	4 +/- 4
Zfp772	ENSMUSG00000066838	zinc finger protein 772	0.03	1	5 +/- 7	0.66	1	1 +/- 3	7 +/- 9	3 +/- 6	1 +/- 4	4 +/- 9
1110038B12Rik	ENSMUSG00000092203	RIKEN cDNA 1110038B12 gene	0.21	1	3 +/- 5	0.031	1	11 +/- 10	5 +/- 6	2 +/- 4	13 +/- 13	16 +/- 16
Akap6	ENSMUSG00000061603	A kinase (PRKA) anchor protein 6	0.031	1	2 +/- 4	0.32	1	4 +/- 6	5 +/- 7	1 +/- 4	1 +/- 3	2 +/- 3
Arhgap31	ENSMUSG00000022799	Rho GTPase activating protein 31	0.34	1	2 +/- 5	0.031	1	0 +/- 2	7 +/- 9	2 +/- 5	1 +/- 5	3 +/- 9
Bub1b	ENSMUSG00000040084	budding uninhibited by benzimidazoles 1 homolog, beta (S. cerevisiae)	0.21	1	4 +/- 6	0.031	1	14 +/- 10	70 +/- 7	1 +/- 1	0 +/- 0	1 +/- 1
Cpsf3l	ENSMUSG00000029034	cleavage and polyadenylation specific factor 3-like	0.2	1	2 +/- 4	0.031	1	3 +/- 6	27 +/- 12	1 +/- 3	4 +/- 7	4 +/- 9
D030056L22Rik	ENSMUSG00000047044	RIKEN cDNA D030056L22 gene	0.31	1	2 +/- 5	0.031	1	10 +/- 9	15 +/- 10	1 +/- 3	8 +/- 9	10 +/- 12
Drap1	ENSMUSG00000024914	Dr1 associated protein 1 (negative cofactor 2 alpha)	0.031	1	7 +/- 7	0.24	1	0 +/- 0	1 +/- 4	5 +/- 7	5 +/- 8	10 +/- 13
Fam120c	ENSMUSG00000025262	family with sequence similarity 120, member C	0.77	1	0 +/- 2	0.031	1	0 +/- 1	6 +/- 8	0 +/- 2	0 +/- 1	1 +/- 3
Gnptg	ENSMUSG00000035521	N-acetylglucosamine-1-phosphotransferase, gamma subunit	0.14	1	2 +/- 4	0.031	1	3 +/- 5	6 +/- 7	2 +/- 4	0 +/- 1	2 +/- 3
Hs3st3b1	ENSMUSG00000070407	heparan sulfate (glucosamine) 3-O-sulfotransferase 3B1	0.031	1	8 +/- 8	0.6	1	1 +/- 4	11 +/- 8	5 +/- 6	1 +/- 4	6 +/- 9
Kbtbd4	ENSMUSG00000005505	kelch repeat and BTB (POZ) domain containing 4	0.031	1	6 +/- 7	0.62	1	1 +/- 4	0 +/- 1	5 +/- 6	8 +/- 12	13 +/- 17
Lipt2	ENSMUSG00000030725	lipoyl(octanoyl) transferase 2 (putative)	0.031	1	10 +/- 9	0.11	1	6 +/- 7	6 +/- 6	10 +/- 7	1 +/- 4	11 +/- 10
2002-03-01	ENSMUSG00000079557	membrane-associated ring finger (C3HC4) 2	0.031	1	9 +/- 8	0.85	1	1 +/- 3	17 +/- 11	6 +/- 6	2 +/- 5	7 +/- 10
Ocln	ENSMUSG00000021638	occludin	0.031	1	3 +/- 5	0.14	1	5 +/- 7	4 +/- 7	3 +/- 6	0 +/- 2	3 +/- 4
Panx2	ENSMUSG00000058441	pannexin 2	0.031	1	13 +/- 10	0.82	1	1 +/- 3	0 +/- 2	10 +/- 9	4 +/- 8	14 +/- 15
Polr3a	ENSMUSG00000025280	polymerase (RNA) III (DNA directed) polypeptide A	0.38	1	1 +/- 3	0.031	1	11 +/- 9	1 +/- 3	1 +/- 3	5 +/- 9	6 +/- 7
Sntb2	ENSMUSG00000041308	syntrophin, basic 2	0.44	1	1 +/- 3	0.031	1	10 +/- 9	2 +/- 5	0 +/- 2	13 +/- 14	13 +/- 15
Zswim5	ENSMUSG00000033948	zinc finger SWIM-type containing 5	0.97	1	0 +/- 0	0.031	1	12 +/- 9	0 +/- 1	0 +/- 0	8 +/- 9	8 +/- 9
Agap2	ENSMUSG00000025422	ArfGAP with GTPase domain, ankyrin repeat and PH domain 2	0.043	1	5 +/- 7	0.032	1	3 +/- 6	5 +/- 6	4 +/- 6	10 +/- 12	14 +/- 16
Ankrd16	ENSMUSG00000047909	ankyrin repeat domain 16	0.36	1	0 +/- 0	0.032	1	6 +/- 8	10 +/- 9	0 +/- 1	5 +/- 8	5 +/- 9
Csrp2bp	ENSMUSG00000027425	cysteine and glycine-rich protein 2 binding protein	0.56	1	1 +/- 3	0.032	1	6 +/- 8	8 +/- 9	1 +/- 3	1 +/- 5	2 +/- 3
Dos	NA	NA	0.032	1	5 +/- 8	0.051	1	8 +/- 10	3 +/- 6	5 +/- 7	1 +/- 4	5 +/- 5
Lphn2	NA	NA	0.032	1	9 +/- 8	0.15	1	1 +/- 4	9 +/- 10	7 +/- 7	9 +/- 11	15 +/- 17
Ngf	ENSMUSG00000027859	nerve growth factor	0.032	1	7 +/- 8	0.49	1	1 +/- 3	11 +/- 9	3 +/- 5	5 +/- 8	9 +/- 12
Nudcd2	ENSMUSG00000020328	NudC domain containing 2	0.046	1	7 +/- 7	0.032	1	9 +/- 9	9 +/- 7	3 +/- 4	14 +/- 11	17 +/- 14
Nupl2	ENSMUSG00000048439	nucleoporin like 2	0.032	1	13 +/- 10	0.22	1	1 +/- 3	12 +/- 8	7 +/- 7	3 +/- 5	10 +/- 10
Rft1	ENSMUSG00000052395	RFT1 homolog (S. cerevisiae)	0.38	1	1 +/- 2	0.032	1	12 +/- 9	1 +/- 2	0 +/- 1	15 +/- 13	15 +/- 14
Rrn3	ENSMUSG00000022682	RRN3 RNA polymerase I transcription factor homolog (yeast)	0.032	1	9 +/- 9	0.4	1	0 +/- 2	3 +/- 6	5 +/- 7	6 +/- 10	11 +/- 16
Rxra	ENSMUSG00000015846	retinoid X receptor alpha	0.066	1	9 +/- 9	0.032	1	7 +/- 8	1 +/- 3	5 +/- 6	18 +/- 13	23 +/- 17
Scd3	ENSMUSG00000025202	stearoyl-coenzyme A desaturase 3	0.032	1	9 +/- 7	0.6	1	1 +/- 4	32 +/- 6	3 +/- 3	5 +/- 3	8 +/- 5
Sesn2	ENSMUSG00000028893	sestrin 2	0.032	1	11 +/- 10	0.61	1	1 +/- 3	14 +/- 7	3 +/- 3	5 +/- 2	8 +/- 3
Slc29a4	ENSMUSG00000050822	solute carrier family 29 (nucleoside transporters), member 4	0.032	1	6 +/- 7	0.34	1	2 +/- 5	5 +/- 8	2 +/- 4	7 +/- 10	10 +/- 13
Sox1	ENSMUSG00000096014	SRY (sex determining region Y)-box 1	0.032	1	9 +/- 8	0.79	1	0 +/- 2	14 +/- 12	5 +/- 7	3 +/- 7	9 +/- 13
Tmem223	NA	NA	0.032	1	4 +/- 7	0.71	1	1 +/- 3	1 +/- 3	4 +/- 6	6 +/- 9	9 +/- 14
Ube2e3	ENSMUSG00000027011	ubiquitin-conjugating enzyme E2E 3	0.032	1	7 +/- 8	0.11	1	5 +/- 7	9 +/- 9	6 +/- 7	0 +/- 1	6 +/- 9
Uhrf1bp1l	ENSMUSG00000019951	UHRF1 (ICBP90) binding protein 1-like	0.032	1	8 +/- 7	0.3	1	6 +/- 8	17 +/- 11	4 +/- 6	0 +/- 2	4 +/- 4
Unkl	ENSMUSG00000015127	unkempt-like (Drosophila)	0.19	1	2 +/- 4	0.032	1	10 +/- 9	2 +/- 4	1 +/- 3	13 +/- 13	15 +/- 15
Usp5	ENSMUSG00000038429	ubiquitin specific peptidase 5 (isopeptidase T)	0.032	1	1 +/- 3	0.8	1	0 +/- 1	1 +/- 3	1 +/- 3	1 +/- 4	2 +/- 6
Vps25	ENSMUSG00000078656	vacuolar protein sorting 25 (yeast)	0.14	1	1 +/- 3	0.032	1	14 +/- 11	1 +/- 3	1 +/- 3	16 +/- 13	16 +/- 14
Zfp28	ENSMUSG00000062861	zinc finger protein 28	0.32	1	7 +/- 8	0.032	1	10 +/- 9	4 +/- 6	5 +/- 7	1 +/- 4	6 +/- 5
Zfp81	ENSMUSG00000003929	zinc finger protein 81	0.63	1	0 +/- 1	0.032	1	13 +/- 9	3 +/- 5	0 +/- 1	12 +/- 12	12 +/- 12
8430427H17Rik	NA	NA	0.066	1	3 +/- 6	0.033	1	10 +/- 9	8 +/- 6	2 +/- 3	13 +/- 7	15 +/- 8
9830001H06Rik	NA	NA	0.41	1	0 +/- 2	0.033	1	11 +/- 9	0 +/- 1	1 +/- 2	5 +/- 9	6 +/- 8
Acsl1	ENSMUSG00000018796	acyl-CoA synthetase long-chain family member 1	0.033	1	10 +/- 9	0.52	1	1 +/- 3	1 +/- 4	7 +/- 8	10 +/- 12	17 +/- 18
Anxa3	ENSMUSG00000029484	annexin A3	0.29	1	0 +/- 2	0.033	1	9 +/- 9	26 +/- 13	0 +/- 2	3 +/- 8	3 +/- 6
Arhgef3	ENSMUSG00000021895	Rho guanine nucleotide exchange factor (GEF) 3	0.9	1	0 +/- 1	0.033	1	7 +/- 8	0 +/- 0	0 +/- 0	6 +/- 9	6 +/- 8
Baz2a	ENSMUSG00000040054	bromodomain adjacent to zinc finger domain, 2A	0.73	1	0 +/- 1	0.033	1	3 +/- 5	7 +/- 8	0 +/- 1	3 +/- 7	3 +/- 8
Cacna2d1	ENSMUSG00000040118	calcium channel, voltage-dependent, alpha2/delta subunit 1	0.033	1	2 +/- 4	0.24	1	1 +/- 3	3 +/- 5	3 +/- 5	1 +/- 3	3 +/- 7
Cacng8	ENSMUSG00000053395	calcium channel, voltage-dependent, gamma subunit 8	0.033	1	2 +/- 5	0.87	1	0 +/- 1	10 +/- 10	2 +/- 4	2 +/- 6	4 +/- 10
Cstb	ENSMUSG00000005054	cystatin B	0.033	1	5 +/- 7	0.43	1	0 +/- 2	0 +/- 1	4 +/- 6	6 +/- 9	10 +/- 13
Dhx32	ENSMUSG00000030986	DEAH (Asp-Glu-Ala-His) box polypeptide 32	0.033	1	12 +/- 9	0.45	1	1 +/- 4	9 +/- 7	7 +/- 7	2 +/- 5	9 +/- 11
Dym	ENSMUSG00000035765	dymeclin	0.033	1	4 +/- 6	0.47	1	0 +/- 2	1 +/- 3	4 +/- 6	1 +/- 5	5 +/- 10
Ep300	ENSMUSG00000055024	E1A binding protein p300	0.51	1	0 +/- 1	0.033	1	7 +/- 8	5 +/- 7	0 +/- 2	3 +/- 7	3 +/- 6
Fhad1	ENSMUSG00000051435	forkhead-associated (FHA) phosphopeptide binding domain 1	0.81	1	0 +/- 1	0.033	1	10 +/- 9	19 +/- 10	0 +/- 1	7 +/- 10	8 +/- 10
Ghr	ENSMUSG00000055737	growth hormone receptor	0.57	1	0 +/- 2	0.033	1	9 +/- 9	18 +/- 11	0 +/- 1	3 +/- 5	3 +/- 5
Gm17296	ENSMUSG00000090290	predicted gene, 17296	0.033	1	11 +/- 8	0.052	1	7 +/- 8	2 +/- 4	7 +/- 7	17 +/- 11	24 +/- 15
Gm6297	ENSMUSG00000097123	predicted gene 6297	0.095	1	8 +/- 7	0.033	1	7 +/- 7	0 +/- 1	9 +/- 8	0 +/- 2	9 +/- 9
Haus4	ENSMUSG00000022177	HAUS augmin-like complex, subunit 4	0.46	1	2 +/- 4	0.033	1	8 +/- 9	15 +/- 12	1 +/- 2	9 +/- 11	10 +/- 13
Il17rc	ENSMUSG00000030281	interleukin 17 receptor C	0.63	1	1 +/- 3	0.033	1	8 +/- 8	8 +/- 8	1 +/- 3	9 +/- 9	10 +/- 11
Impdh2	ENSMUSG00000062867	inosine 5'-phosphate dehydrogenase 2	0.033	1	9 +/- 8	0.65	1	1 +/- 3	0 +/- 1	8 +/- 8	3 +/- 6	11 +/- 12
Jak3	ENSMUSG00000031805	Janus kinase 3	0.033	1	4 +/- 6	0.5	1	1 +/- 3	12 +/- 10	3 +/- 5	1 +/- 3	4 +/- 7
Nav1	ENSMUSG00000009418	neuron navigator 1	0.82	1	1 +/- 2	0.033	1	1 +/- 4	54 +/- 14	0 +/- 1	1 +/- 3	1 +/- 3
Pdlim5	ENSMUSG00000028273	PDZ and LIM domain 5	0.033	1	5 +/- 7	0.9	1	0 +/- 1	0 +/- 1	5 +/- 6	6 +/- 9	11 +/- 14
Plk2	ENSMUSG00000021701	polo-like kinase 2	0.033	1	7 +/- 8	0.22	1	1 +/- 3	4 +/- 6	4 +/- 6	1 +/- 5	6 +/- 10
Psma4	ENSMUSG00000032301	proteasome (prosome, macropain) subunit, alpha type 4	0.033	1	17 +/- 10	0.97	1	0 +/- 1	2 +/- 4	11 +/- 8	11 +/- 11	21 +/- 16
Psmb6	ENSMUSG00000018286	proteasome (prosome, macropain) subunit, beta type 6	0.033	1	5 +/- 7	0.76	1	1 +/- 3	42 +/- 11	2 +/- 4	1 +/- 3	3 +/- 6
Shank1	ENSMUSG00000038738	SH3/ankyrin domain gene 1	0.033	1	2 +/- 5	0.24	1	2 +/- 4	3 +/- 7	2 +/- 4	5 +/- 10	7 +/- 14
Slc1a3	ENSMUSG00000005360	solute carrier family 1 (glial high affinity glutamate transporter), member 3	0.033	1	6 +/- 7	0.06	1	4 +/- 6	9 +/- 8	4 +/- 6	9 +/- 11	13 +/- 16
Tmem39b	ENSMUSG00000053730	transmembrane protein 39b	0.033	1	4 +/- 6	0.95	1	0 +/- 2	0 +/- 2	4 +/- 6	2 +/- 5	5 +/- 9
Usp28	ENSMUSG00000032267	ubiquitin specific peptidase 28	0.37	1	0 +/- 0	0.033	1	6 +/- 8	7 +/- 7	0 +/- 0	6 +/- 9	6 +/- 9
Usp38	ENSMUSG00000038250	ubiquitin specific peptidase 38	0.033	1	9 +/- 9	0.69	1	1 +/- 4	12 +/- 8	6 +/- 6	2 +/- 5	8 +/- 9
Vrk2	ENSMUSG00000064090	vaccinia related kinase 2	0.033	1	8 +/- 7	0.38	1	2 +/- 5	19 +/- 8	3 +/- 5	7 +/- 7	10 +/- 10
Zfp286	ENSMUSG00000047342	zinc finger protein 286	0.033	1	11 +/- 9	0.16	1	7 +/- 7	4 +/- 5	7 +/- 6	15 +/- 11	22 +/- 15
Apba2	ENSMUSG00000030519	amyloid beta (A4) precursor protein-binding, family A, member 2	0.034	1	4 +/- 5	0.76	1	0 +/- 1	3 +/- 6	5 +/- 7	2 +/- 6	7 +/- 12
Azi1	NA	NA	0.034	1	10 +/- 9	0.47	1	1 +/- 3	7 +/- 7	8 +/- 7	4 +/- 8	13 +/- 14
Dpp9	ENSMUSG00000001229	dipeptidylpeptidase 9	0.034	1	6 +/- 6	0.099	1	6 +/- 8	1 +/- 3	4 +/- 5	14 +/- 12	18 +/- 15
Dynll2	ENSMUSG00000020483	dynein light chain LC8-type 2	0.034	1	6 +/- 7	0.33	1	1 +/- 0	19 +/- 11	4 +/- 5	1 +/- 4	5 +/- 8
Fam154b	NA	NA	0.66	1	1 +/- 3	0.034	1	11 +/- 10	0 +/- 2	1 +/- 2	16 +/- 14	17 +/- 16
Fgfr1op2	ENSMUSG00000040242	FGFR1 oncogene partner 2	0.034	1	6 +/- 7	0.52	1	4 +/- 6	6 +/- 7	6 +/- 7	1 +/- 3	7 +/- 9
Gm4636	NA	NA	0.13	1	6 +/- 7	0.034	1	6 +/- 8	3 +/- 5	4 +/- 6	13 +/- 13	17 +/- 17
Htra2	ENSMUSG00000068329	HtrA serine peptidase 2	0.034	1	7 +/- 8	0.29	1	0 +/- 0	8 +/- 7	5 +/- 6	3 +/- 6	7 +/- 10
Nars2	ENSMUSG00000018995	asparaginyl-tRNA synthetase 2 (mitochondrial)(putative)	0.51	1	0 +/- 2	0.034	1	12 +/- 10	14 +/- 7	0 +/- 1	10 +/- 6	10 +/- 6
Polr2c	ENSMUSG00000031783	polymerase (RNA) II (DNA directed) polypeptide C	0.22	1	2 +/- 4	0.034	1	10 +/- 9	0 +/- 0	2 +/- 4	4 +/- 7	6 +/- 6
Psmg4	ENSMUSG00000071451	proteasome (prosome, macropain) assembly chaperone 4	0.034	1	9 +/- 9	0.96	1	1 +/- 2	5 +/- 7	8 +/- 8	4 +/- 8	11 +/- 14
Rnf112	ENSMUSG00000010086	ring finger protein 112	0.034	1	3 +/- 5	1	1	2 +/- 4	6 +/- 8	3 +/- 5	6 +/- 10	9 +/- 14
Tmem128	ENSMUSG00000067365	transmembrane protein 128	0.034	1	8 +/- 8	0.22	1	2 +/- 4	3 +/- 5	5 +/- 7	1 +/- 5	6 +/- 10
Vps45	ENSMUSG00000015747	vacuolar protein sorting 45 (yeast)	0.034	1	4 +/- 6	0.34	1	2 +/- 4	13 +/- 10	4 +/- 5	0 +/- 1	4 +/- 6
Ywhaq	ENSMUSG00000076432	tyrosine 3-monooxygenase/tryptophan 5-monooxygenase activation protein, theta polypeptide	0.034	1	7 +/- 7	0.93	1	0 +/- 1	21 +/- 11	4 +/- 5	2 +/- 6	6 +/- 10
Zc3h7b	ENSMUSG00000022390	zinc finger CCCH type containing 7B	0.034	1	7 +/- 8	0.11	1	1 +/- 4	5 +/- 7	4 +/- 6	8 +/- 12	13 +/- 16
Zfp641	ENSMUSG00000022987	zinc finger protein 641	0.034	1	8 +/- 8	0.45	1	2 +/- 5	4 +/- 6	7 +/- 8	1 +/- 4	8 +/- 11
E330033B04Rik	NA	NA	0.53	1	6 +/- 7	0.035	1	6 +/- 8	1 +/- 4	4 +/- 6	14 +/- 15	18 +/- 19
Epas1	ENSMUSG00000024140	endothelial PAS domain protein 1	0.035	1	4 +/- 7	0.7	1	0 +/- 2	17 +/- 11	3 +/- 5	4 +/- 9	7 +/- 14
Erbb2	ENSMUSG00000062312	v-erb-b2 erythroblastic leukemia viral oncogene homolog 2, neuro/glioblastoma derived oncogene homolog (avian)	0.88	1	0 +/- 1	0.035	1	9 +/- 8	5 +/- 7	0 +/- 0	4 +/- 8	4 +/- 8
Fam210a	ENSMUSG00000038121	family with sequence similarity 210, member A	0.81	1	0 +/- 1	0.035	1	2 +/- 5	0 +/- 2	0 +/- 1	3 +/- 7	3 +/- 8
Ldha	ENSMUSG00000063229	lactate dehydrogenase A	0.72	1	1 +/- 2	0.035	1	9 +/- 9	11 +/- 9	0 +/- 2	7 +/- 10	8 +/- 12
Lrrc16a	ENSMUSG00000021338	leucine rich repeat containing 16A	0.035	1	5 +/- 6	0.61	1	1 +/- 2	5 +/- 7	3 +/- 5	5 +/- 8	8 +/- 12
Ndufb9	ENSMUSG00000022354	NADH dehydrogenase (ubiquinone) 1 beta subcomplex, 9	0.35	1	0 +/- 1	0.035	1	0 +/- 1	1 +/- 2	0 +/- 0	0 +/- 0	0 +/- 0
Orai3	ENSMUSG00000043964	ORAI calcium release-activated calcium modulator 3	0.035	1	5 +/- 7	0.83	1	1 +/- 4	6 +/- 5	4 +/- 4	7 +/- 4	11 +/- 6
Slc25a19	ENSMUSG00000020744	solute carrier family 25 (mitochondrial thiamine pyrophosphate carrier), member 19	0.035	1	5 +/- 7	0.35	1	5 +/- 7	47 +/- 14	3 +/- 4	0 +/- 1	3 +/- 4
Socs6	ENSMUSG00000056153	suppressor of cytokine signaling 6	0.035	1	7 +/- 8	0.27	1	2 +/- 5	1 +/- 3	6 +/- 8	1 +/- 4	7 +/- 11
Sowahb	ENSMUSG00000045314	sosondowah ankyrin repeat domain family member B	0.47	1	3 +/- 5	0.035	1	6 +/- 8	8 +/- 8	3 +/- 5	0 +/- 3	3 +/- 4
Sypl2	ENSMUSG00000027887	synaptophysin-like 2	0.98	1	1 +/- 2	0.035	1	11 +/- 10	5 +/- 7	0 +/- 1	8 +/- 11	8 +/- 10
Szrd1	ENSMUSG00000040842	SUZ RNA binding domain containing 1	0.035	1	10 +/- 9	0.73	1	1 +/- 3	11 +/- 9	6 +/- 7	2 +/- 6	8 +/- 12
Thbs2	ENSMUSG00000023885	thrombospondin 2	0.035	1	5 +/- 7	0.91	1	0 +/- 1	6 +/- 7	5 +/- 6	4 +/- 7	9 +/- 12
Xkr4	ENSMUSG00000051951	X Kell blood group precursor related family member 4	0.035	1	2 +/- 4	0.22	1	5 +/- 7	4 +/- 6	2 +/- 4	1 +/- 4	3 +/- 3
Adamts18	ENSMUSG00000053399	a disintegrin-like and metallopeptidase (reprolysin type) with thrombospondin type 1 motif, 18	0.036	1	3 +/- 0	0.5	1	0 +/- 1	0 +/- 2	2 +/- 5	1 +/- 5	4 +/- 9
Arhgap29	ENSMUSG00000039831	Rho GTPase activating protein 29	0.036	1	1 +/- 4	0.26	1	0 +/- 2	2 +/- 5	1 +/- 3	2 +/- 7	3 +/- 10
Cct2	ENSMUSG00000034024	chaperonin containing Tcp1, subunit 2 (beta)	0.054	1	4 +/- 6	0.036	1	5 +/- 7	1 +/- 4	3 +/- 6	0 +/- 2	3 +/- 4
Cdh20	ENSMUSG00000050840	cadherin 20	0.036	1	3 +/- 5	0.071	1	4 +/- 6	23 +/- 12	2 +/- 4	0 +/- 0	2 +/- 4
Det1	ENSMUSG00000030610	de-etiolated homolog 1 (Arabidopsis)	0.71	1	0 +/- 1	0.036	1	11 +/- 10	6 +/- 7	0 +/- 1	11 +/- 12	11 +/- 12
Fhit	ENSMUSG00000060579	fragile histidine triad gene	0.036	1	7 +/- 7	0.46	1	3 +/- 5	26 +/- 8	3 +/- 4	6 +/- 7	9 +/- 10
Gprc5c	ENSMUSG00000051043	G protein-coupled receptor, family C, group 5, member C	0.73	1	0 +/- 0	0.036	1	8 +/- 9	1 +/- 4	0 +/- 0	6 +/- 10	6 +/- 10
Igf2r	ENSMUSG00000023830	insulin-like growth factor 2 receptor	0.036	1	7 +/- 8	0.055	1	2 +/- 4	2 +/- 4	5 +/- 6	9 +/- 12	14 +/- 16
Mad1l1	ENSMUSG00000029554	MAD1 mitotic arrest deficient 1-like 1	0.036	1	9 +/- 8	0.93	1	0 +/- 1	3 +/- 5	6 +/- 7	4 +/- 7	10 +/- 12
Mpg	ENSMUSG00000020287	N-methylpurine-DNA glycosylase	0.036	1	6 +/- 7	0.37	1	5 +/- 8	33 +/- 7	2 +/- 3	7 +/- 7	9 +/- 9
P2rx3	ENSMUSG00000027071	purinergic receptor P2X, ligand-gated ion channel, 3	0.036	1	9 +/- 8	0.86	1	0 +/- 2	8 +/- 10	6 +/- 7	3 +/- 7	8 +/- 14
Ptbp3	ENSMUSG00000028382	polypyrimidine tract binding protein 3	0.98	1	0 +/- 1	0.036	1	13 +/- 9	28 +/- 11	0 +/- 0	6 +/- 7	6 +/- 7
Recql4	ENSMUSG00000033762	RecQ protein-like 4	0.036	1	7 +/- 7	0.7	1	0 +/- 0	17 +/- 8	4 +/- 5	4 +/- 6	8 +/- 10
Rnd3	ENSMUSG00000017144	Rho family GTPase 3	0.036	1	5 +/- 7	0.86	1	0 +/- 1	9 +/- 10	4 +/- 6	4 +/- 9	8 +/- 13
Sil1	ENSMUSG00000024357	endoplasmic reticulum chaperone SIL1 homolog (S. cerevisiae)	0.43	1	3 +/- 5	0.036	1	6 +/- 7	3 +/- 5	2 +/- 4	10 +/- 11	12 +/- 14
Src	ENSMUSG00000027646	Rous sarcoma oncogene	0.036	1	8 +/- 8	0.98	1	0 +/- 1	15 +/- 10	5 +/- 6	4 +/- 7	9 +/- 11
Ston2	ENSMUSG00000020961	stonin 2	0.51	1	1 +/- 3	0.036	1	12 +/- 9	13 +/- 9	1 +/- 3	9 +/- 11	9 +/- 13
Tagln3	ENSMUSG00000022658	transgelin 3	0.78	1	0 +/- 0	0.036	1	1 +/- 4	21 +/- 11	0 +/- 0	1 +/- 4	1 +/- 4
Tm9sf3	ENSMUSG00000025016	transmembrane 9 superfamily member 3	0.036	1	0 +/- 2	0.63	1	6 +/- 7	6 +/- 7	0 +/- 2	5 +/- 8	5 +/- 9
Tmem131	ENSMUSG00000026116	transmembrane protein 131	0.036	1	5 +/- 7	0.52	1	0 +/- 1	4 +/- 6	5 +/- 6	3 +/- 7	8 +/- 12
Tsks	ENSMUSG00000059891	testis-specific serine kinase substrate	0.036	1	12 +/- 10	0.25	1	4 +/- 6	0 +/- 1	9 +/- 9	1 +/- 3	10 +/- 11
Znrf2	ENSMUSG00000058446	zinc and ring finger 2	0.28	1	1 +/- 3	0.036	1	13 +/- 10	6 +/- 6	1 +/- 3	14 +/- 12	15 +/- 14
2210016L21Rik	ENSMUSG00000029559	RIKEN cDNA 2210016L21 gene	0.18	1	1 +/- 3	0.037	1	6 +/- 8	29 +/- 8	0 +/- 2	5 +/- 8	6 +/- 9
9330151L19Rik	ENSMUSG00000097061	RIKEN cDNA 9330151L19 gene	0.037	1	1 +/- 2	0.85	1	0 +/- 1	2 +/- 4	1 +/- 2	0 +/- 2	1 +/- 3
Aimp1	ENSMUSG00000028029	aminoacyl tRNA synthetase complex-interacting multifunctional protein 1	0.037	1	8 +/- 8	0.67	1	0 +/- 1	17 +/- 12	6 +/- 7	4 +/- 8	11 +/- 14
Aprt	ENSMUSG00000006589	adenine phosphoribosyl transferase	0.4	1	0 +/- 2	0.037	1	1 +/- 3	5 +/- 7	0 +/- 1	2 +/- 6	2 +/- 7
Cog5	ENSMUSG00000035933	component of oligomeric golgi complex 5	0.72	1	0 +/- 1	0.037	1	12 +/- 9	9 +/- 8	0 +/- 1	10 +/- 11	10 +/- 11
D430036J16Rik	ENSMUSG00000097466	RIKEN cDNA D430036J16 gene	0.037	1	9 +/- 9	0.89	1	1 +/- 4	0 +/- 1	10 +/- 9	4 +/- 8	14 +/- 15
Ecscr	ENSMUSG00000073599	endothelial cell surface expressed chemotaxis and apoptosis regulator	0.7	1	0 +/- 0	0.037	1	9 +/- 9	12 +/- 9	0 +/- 0	7 +/- 9	7 +/- 9
Gtpbp1	ENSMUSG00000042535	GTP binding protein 1	0.94	1	2 +/- 4	0.037	1	6 +/- 7	1 +/- 4	1 +/- 4	9 +/- 11	10 +/- 14
Klf12	ENSMUSG00000072294	Kruppel-like factor 12	0.85	1	0 +/- 1	0.037	1	7 +/- 8	23 +/- 12	0 +/- 0	4 +/- 8	4 +/- 8
Llgl1	ENSMUSG00000020536	lethal giant larvae homolog 1 (Drosophila)	0.59	1	0 +/- 0	0.037	1	1 +/- 3	0 +/- 0	0 +/- 0	1 +/- 3	1 +/- 3
Lrrc55	ENSMUSG00000075224	leucine rich repeat containing 55	0.037	1	4 +/- 6	0.7	1	0 +/- 1	3 +/- 5	3 +/- 5	4 +/- 8	7 +/- 12
Tbkbp1	ENSMUSG00000038517	TBK1 binding protein 1	0.037	1	5 +/- 6	0.64	1	5 +/- 7	6 +/- 7	6 +/- 7	1 +/- 3	7 +/- 9
Trak1	ENSMUSG00000032536	trafficking protein, kinesin binding 1	0.037	1	5 +/- 7	0.57	1	0 +/- 0	12 +/- 10	4 +/- 6	4 +/- 8	8 +/- 13
Zbtb49	ENSMUSG00000029127	zinc finger and BTB domain containing 49	0.36	1	0 +/- 2	0.037	1	8 +/- 9	1 +/- 3	0 +/- 2	5 +/- 9	6 +/- 8
Zfp266	ENSMUSG00000060510	zinc finger protein 266	0.037	1	1 +/- 2	0.14	1	0 +/- 0	0 +/- 0	1 +/- 3	1 +/- 3	1 +/- 6
5430435G22Rik	NA	NA	0.038	1	7 +/- 7	0.7	1	0 +/- 1	0 +/- 2	7 +/- 8	5 +/- 9	12 +/- 15
Cblb	ENSMUSG00000022637	Casitas B-lineage lymphoma b	0.038	1	11 +/- 9	0.74	1	2 +/- 5	0 +/- 1	9 +/- 8	3 +/- 6	12 +/- 13
Cdyl	ENSMUSG00000059288	chromodomain protein, Y chromosome-like	0.038	1	5 +/- 8	0.37	1	4 +/- 6	5 +/- 2	4 +/- 2	10 +/- 3	14 +/- 2
Celf5	ENSMUSG00000034818	CUGBP, Elav-like family member 5	0.83	1	0 +/- 1	0.038	1	6 +/- 7	0 +/- 1	0 +/- 1	2 +/- 7	3 +/- 6
Dera	ENSMUSG00000030225	2-deoxyribose-5-phosphate aldolase homolog (C. elegans)	0.038	1	11 +/- 9	0.51	1	1 +/- 3	3 +/- 5	7 +/- 7	10 +/- 12	17 +/- 17
Dhrs7b	ENSMUSG00000042569	dehydrogenase/reductase (SDR family) member 7B	0.89	1	1 +/- 3	0.038	1	5 +/- 6	5 +/- 6	1 +/- 3	7 +/- 10	8 +/- 13
Dnmt3a	ENSMUSG00000020661	DNA methyltransferase 3A	0.038	1	0 +/- 1	0.23	1	3 +/- 6	1 +/- 3	0 +/- 0	3 +/- 6	3 +/- 7
Eid2	ENSMUSG00000046058	EP300 interacting inhibitor of differentiation 2	0.038	1	4 +/- 6	0.45	1	0 +/- 0	12 +/- 8	3 +/- 5	2 +/- 6	5 +/- 10
Fam149b	ENSMUSG00000039599	family with sequence similarity 149, member B	0.77	1	0 +/- 2	0.038	1	8 +/- 8	4 +/- 6	0 +/- 2	4 +/- 9	4 +/- 8
Fam32a	ENSMUSG00000003039	family with sequence similarity 32, member A	0.92	1	0 +/- 0	0.038	1	9 +/- 10	29 +/- 9	0 +/- 0	5 +/- 8	5 +/- 8
Folh1	ENSMUSG00000001773	folate hydrolase 1	0.038	1	6 +/- 8	0.25	1	3 +/- 6	30 +/- 12	2 +/- 4	6 +/- 9	8 +/- 12
Ggn	ENSMUSG00000031493	gametogenetin	0.26	1	2 +/- 4	0.038	1	13 +/- 10	6 +/- 5	1 +/- 2	14 +/- 7	15 +/- 8
Gmnn	ENSMUSG00000006715	geminin	0.038	1	9 +/- 8	0.061	1	10 +/- 10	15 +/- 8	3 +/- 4	14 +/- 11	17 +/- 14
Gpc3	ENSMUSG00000055653	glypican 3	0.038	1	2 +/- 5	0.69	1	0 +/- 2	9 +/- 8	2 +/- 4	3 +/- 7	5 +/- 10
Lat2	ENSMUSG00000040751	linker for activation of T cells family, member 2	0.038	1	5 +/- 6	0.15	1	3 +/- 6	4 +/- 6	4 +/- 5	10 +/- 10	13 +/- 14
Morc2b	ENSMUSG00000048602	microrchidia 2B	0.038	1	6 +/- 0	0.2	1	4 +/- 6	17 +/- 11	4 +/- 6	0 +/- 0	4 +/- 6
Ncoa1	ENSMUSG00000020647	nuclear receptor coactivator 1	0.038	1	1 +/- 3	0.69	1	2 +/- 5	7 +/- 8	1 +/- 3	0 +/- 2	1 +/- 2
Nek7	ENSMUSG00000026393	NIMA (never in mitosis gene a)-related expressed kinase 7	0.038	1	4 +/- 6	0.91	1	1 +/- 2	51 +/- 13	1 +/- 2	2 +/- 3	3 +/- 5
Pcdh8	ENSMUSG00000036422	protocadherin 8	0.66	1	0 +/- 2	0.038	1	10 +/- 8	4 +/- 7	0 +/- 2	8 +/- 10	8 +/- 12
Rbbp5	ENSMUSG00000026439	retinoblastoma binding protein 5	0.038	1	11 +/- 9	0.094	1	6 +/- 7	1 +/- 4	11 +/- 9	1 +/- 4	12 +/- 12
Rras2	ENSMUSG00000055723	related RAS viral (r-ras) oncogene homolog 2	0.81	1	0 +/- 2	0.038	1	12 +/- 10	30 +/- 7	0 +/- 1	6 +/- 4	6 +/- 5
Srebf1	ENSMUSG00000020538	sterol regulatory element binding transcription factor 1	0.87	1	1 +/- 3	0.038	1	1 +/- 4	7 +/- 8	1 +/- 3	3 +/- 7	4 +/- 9
Ssr4	ENSMUSG00000002014	signal sequence receptor, delta	0.038	1	6 +/- 7	0.48	1	0 +/- 0	7 +/- 7	3 +/- 5	2 +/- 6	6 +/- 10
St6galnac2	ENSMUSG00000057286	ST6 (alpha-N-acetyl-neuraminyl-2,3-beta-galactosyl-1,3)-N-acetylgalactosaminide alpha-2,6-sialyltransferase 2	0.5	1	1 +/- 3	0.038	1	9 +/- 9	3 +/- 6	1 +/- 3	4 +/- 8	4 +/- 7
Stra6	ENSMUSG00000032327	stimulated by retinoic acid gene 6	0.038	1	8 +/- 9	0.22	1	3 +/- 6	24 +/- 11	4 +/- 5	7 +/- 9	11 +/- 13
Tada3	ENSMUSG00000048930	transcriptional adaptor 3	0.038	1	10 +/- 9	0.65	1	0 +/- 0	21 +/- 8	5 +/- 5	4 +/- 7	9 +/- 11
Tmem199	ENSMUSG00000051232	transmembrane protein 199	0.98	1	0 +/- 1	0.038	1	5 +/- 7	1 +/- 4	0 +/- 1	2 +/- 6	2 +/- 5
Tnk2	ENSMUSG00000022791	tyrosine kinase, non-receptor, 2	0.038	1	8 +/- 8	0.86	1	0 +/- 1	9 +/- 10	5 +/- 7	5 +/- 8	10 +/- 13
Traf4	ENSMUSG00000017386	TNF receptor associated factor 4	0.36	1	2 +/- 5	0.038	1	11 +/- 10	11 +/- 9	2 +/- 5	2 +/- 5	4 +/- 4
Ubac2	ENSMUSG00000041765	ubiquitin associated domain containing 2	0.73	1	1 +/- 3	0.038	1	4 +/- 6	4 +/- 6	1 +/- 2	5 +/- 9	6 +/- 11
Zfp213	ENSMUSG00000071256	zinc finger protein 213	0.82	1	0 +/- 1	0.038	1	14 +/- 0	1 +/- 3	0 +/- 1	7 +/- 10	8 +/- 9
Zfp74	ENSMUSG00000059975	zinc finger protein 74	0.05	1	13 +/- 9	0.038	1	8 +/- 8	26 +/- 0	3 +/- 0	10 +/- 0	13 +/- 0
Zfyve16	ENSMUSG00000021706	zinc finger, FYVE domain containing 16	0.59	1	2 +/- 4	0.038	1	2 +/- 5	0 +/- 0	2 +/- 5	6 +/- 9	8 +/- 13
AI837181	ENSMUSG00000047423	expressed sequence AI837181	0.039	1	2 +/- 4	0.33	1	0 +/- 2	6 +/- 7	1 +/- 4	2 +/- 7	4 +/- 9
Arv1	ENSMUSG00000031982	ARV1 homolog (yeast)	0.039	1	11 +/- 8	0.087	1	7 +/- 8	6 +/- 6	5 +/- 6	15 +/- 10	20 +/- 14
Casp8	ENSMUSG00000026029	caspase 8	0.039	1	5 +/- 7	0.98	1	0 +/- 0	2 +/- 4	5 +/- 6	4 +/- 8	9 +/- 13
Elmo1	ENSMUSG00000041112	engulfment and cell motility 1	0.039	1	6 +/- 8	0.33	1	1 +/- 4	4 +/- 6	5 +/- 6	9 +/- 12	14 +/- 17
Gria4	ENSMUSG00000025892	glutamate receptor, ionotropic, AMPA4 (alpha 4)	0.039	1	9 +/- 8	0.85	1	0 +/- 1	6 +/- 7	6 +/- 7	3 +/- 7	10 +/- 13
Hcfc2	ENSMUSG00000020246	host cell factor C2	0.58	1	0 +/- 1	0.039	1	14 +/- 10	4 +/- 5	0 +/- 1	11 +/- 11	11 +/- 10
Jakmip3	ENSMUSG00000056856	janus kinase and microtubule interacting protein 3	0.37	1	0 +/- 0	0.039	1	9 +/- 9	17 +/- 9	0 +/- 1	6 +/- 8	6 +/- 9
Lrrc6	ENSMUSG00000022375	leucine rich repeat containing 6 (testis)	0.14	1	4 +/- 6	0.039	1	10 +/- 10	7 +/- 7	2 +/- 4	13 +/- 13	16 +/- 17
Maats1	ENSMUSG00000022805	MYCBP-associated, testis expressed 1	0.039	1	8 +/- 7	0.96	1	0 +/- 0	16 +/- 11	3 +/- 5	4 +/- 7	7 +/- 11
Mis18a	ENSMUSG00000022978	MIS18 kinetochore protein homolog A (S. pombe)	0.039	1	9 +/- 9	0.049	1	5 +/- 7	16 +/- 10	4 +/- 6	10 +/- 11	14 +/- 15
Mtfr1	ENSMUSG00000027601	mitochondrial fission regulator 1	0.31	1	3 +/- 5	0.039	1	10 +/- 9	13 +/- 9	2 +/- 4	2 +/- 5	4 +/- 4
Pcdhga6	ENSMUSG00000103793	protocadherin gamma subfamily A, 6	0.099	1	5 +/- 7	0.039	1	14 +/- 10	11 +/- 8	2 +/- 4	15 +/- 11	17 +/- 14
Phf12	ENSMUSG00000037791	PHD finger protein 12	0.34	1	3 +/- 5	0.039	1	14 +/- 11	16 +/- 8	2 +/- 4	11 +/- 10	13 +/- 13
Ptprs	ENSMUSG00000013236	protein tyrosine phosphatase, receptor type, S	0.96	1	0 +/- 1	0.039	1	3 +/- 6	12 +/- 9	0 +/- 0	1 +/- 4	1 +/- 3
Pvt1	ENSMUSG00000097039	plasmacytoma variant translocation 1	0.039	1	7 +/- 8	0.14	1	3 +/- 6	13 +/- 9	4 +/- 6	9 +/- 10	13 +/- 14
Rabl2	ENSMUSG00000022621	RAB, member RAS oncogene family-like 2	0.039	1	5 +/- 7	0.38	1	0 +/- 0	9 +/- 9	5 +/- 7	5 +/- 8	10 +/- 13
Rem2	ENSMUSG00000022176	rad and gem related GTP binding protein 2	0.039	1	5 +/- 7	0.44	1	2 +/- 4	3 +/- 6	4 +/- 6	0 +/- 2	4 +/- 8
Rnf122	ENSMUSG00000039328	ring finger protein 122	0.6	1	1 +/- 4	0.039	1	8 +/- 8	29 +/- 9	0 +/- 1	2 +/- 2	2 +/- 2
Sall2	ENSMUSG00000049532	sal-like 2 (Drosophila)	0.039	1	10 +/- 9	0.17	1	3 +/- 5	0 +/- 0	10 +/- 9	2 +/- 6	12 +/- 14
Slc25a15	ENSMUSG00000031482	solute carrier family 25 (mitochondrial carrier ornithine transporter), member 15	0.039	1	9 +/- 8	0.29	1	2 +/- 5	0 +/- 0	7 +/- 8	1 +/- 4	8 +/- 11
Sympk	ENSMUSG00000023118	symplekin	0.039	1	10 +/- 9	0.83	1	0 +/- 2	3 +/- 6	9 +/- 8	5 +/- 8	13 +/- 15
Th	ENSMUSG00000000214	tyrosine hydroxylase	0.36	1	0 +/- 0	0.039	1	11 +/- 10	1 +/- 3	0 +/- 0	9 +/- 11	9 +/- 11
Traip	ENSMUSG00000032586	TRAF-interacting protein	0.22	1	1 +/- 3	0.039	1	4 +/- 6	23 +/- 11	1 +/- 2	3 +/- 5	4 +/- 6
1110059G10Rik	ENSMUSG00000032551	RIKEN cDNA 1110059G10 gene	0.04	1	7 +/- 8	0.47	1	0 +/- 2	6 +/- 7	5 +/- 6	3 +/- 6	8 +/- 11
2310008H04Rik	NA	NA	0.7	1	1 +/- 3	0.04	1	11 +/- 9	9 +/- 6	0 +/- 1	12 +/- 6	12 +/- 7
Abca5	ENSMUSG00000018800	ATP-binding cassette, sub-family A (ABC1), member 5	0.8	1	1 +/- 3	0.04	1	0 +/- 2	0 +/- 1	1 +/- 3	2 +/- 5	3 +/- 8
Bhlhe41	ENSMUSG00000030256	basic helix-loop-helix family, member e41	0.04	1	12 +/- 10	0.59	1	1 +/- 4	14 +/- 10	5 +/- 6	8 +/- 11	14 +/- 17
Cask	ENSMUSG00000031012	calcium/calmodulin-dependent serine protein kinase (MAGUK family)	0.58	1	0 +/- 0	0.04	1	0 +/- 1	2 +/- 4	0 +/- 0	0 +/- 1	0 +/- 1
Fam228b	ENSMUSG00000050545	family with sequence similarity 228, member B	0.04	1	4 +/- 6	0.92	1	1 +/- 3	2 +/- 5	3 +/- 6	5 +/- 9	8 +/- 14
Fbxo33	ENSMUSG00000035329	F-box protein 33	0.45	1	0 +/- 1	0.04	1	4 +/- 7	4 +/- 6	0 +/- 2	1 +/- 4	1 +/- 3
Gm15663	ENSMUSG00000085282	predicted gene 15663	0.04	1	8 +/- 8	0.4	1	1 +/- 3	10 +/- 8	5 +/- 6	6 +/- 9	11 +/- 13
Grpel1	ENSMUSG00000029198	GrpE-like 1, mitochondrial	0.55	1	1 +/- 3	0.04	1	2 +/- 4	5 +/- 8	1 +/- 3	4 +/- 8	4 +/- 10
Iqce	ENSMUSG00000036555	IQ motif containing E	0.04	1	0 +/- 1	0.19	1	8 +/- 9	5 +/- 6	0 +/- 1	4 +/- 7	4 +/- 6
Lsm4	ENSMUSG00000031848	LSM4 homolog, U6 small nuclear RNA associated (S. cerevisiae)	0.04	1	7 +/- 8	0.82	1	1 +/- 3	0 +/- 2	6 +/- 8	2 +/- 6	9 +/- 13
Man2c1	ENSMUSG00000032295	mannosidase, alpha, class 2C, member 1	0.68	1	1 +/- 3	0.04	1	9 +/- 9	16 +/- 9	1 +/- 2	8 +/- 8	8 +/- 10
Mepce	ENSMUSG00000029726	methylphosphate capping enzyme	0.96	1	1 +/- 2	0.04	1	13 +/- 10	17 +/- 10	1 +/- 2	4 +/- 7	5 +/- 6
Mrpl44	ENSMUSG00000026248	mitochondrial ribosomal protein L44	0.16	1	3 +/- 5	0.04	1	2 +/- 5	6 +/- 7	2 +/- 5	0 +/- 0	2 +/- 5
Napg	ENSMUSG00000024581	N-ethylmaleimide sensitive fusion protein attachment protein gamma	0.04	1	3 +/- 5	0.66	1	0 +/- 2	0 +/- 1	3 +/- 5	1 +/- 4	4 +/- 9
Oprl1	ENSMUSG00000027584	opioid receptor-like 1	0.04	1	6 +/- 8	0.3	1	1 +/- 4	0 +/- 1	6 +/- 7	1 +/- 5	7 +/- 11
Pcdhgb5	ENSMUSG00000103749	protocadherin gamma subfamily B, 5	0.95	1	0 +/- 1	0.04	1	12 +/- 10	6 +/- 5	0 +/- 0	8 +/- 3	8 +/- 3
Scaf1	ENSMUSG00000038406	SR-related CTD-associated factor 1	0.52	1	1 +/- 3	0.04	1	4 +/- 6	0 +/- 0	1 +/- 3	1 +/- 5	2 +/- 3
Sesn3	ENSMUSG00000032009	sestrin 3	0.57	1	0 +/- 2	0.04	1	10 +/- 9	21 +/- 11	0 +/- 2	7 +/- 9	7 +/- 11
Stoml1	ENSMUSG00000032333	stomatin-like 1	0.54	1	0 +/- 2	0.04	1	2 +/- 5	0 +/- 2	0 +/- 2	2 +/- 7	3 +/- 9
Uggt2	ENSMUSG00000042104	UDP-glucose glycoprotein glucosyltransferase 2	0.68	1	0 +/- 2	0.04	1	1 +/- 4	33 +/- 15	0 +/- 2	1 +/- 4	2 +/- 5
0610040J01Rik	ENSMUSG00000060512	RIKEN cDNA 0610040J01 gene	0.041	1	9 +/- 9	0.37	1	3 +/- 5	10 +/- 9	7 +/- 8	1 +/- 5	8 +/- 11
2610018G03Rik	NA	NA	0.44	1	3 +/- 5	0.041	1	9 +/- 9	6 +/- 5	2 +/- 3	11 +/- 4	13 +/- 4
3110082J24Rik	ENSMUSG00000086815	RIKEN cDNA 3110082J24 gene	0.041	1	10 +/- 9	0.89	1	0 +/- 2	7 +/- 7	8 +/- 8	4 +/- 7	12 +/- 13
Akirin1	ENSMUSG00000023075	akirin 1	0.55	1	0 +/- 2	0.041	1	10 +/- 10	6 +/- 7	0 +/- 2	5 +/- 9	5 +/- 8
B4galnt1	ENSMUSG00000006731	beta-1,4-N-acetyl-galactosaminyl transferase 1	0.91	1	0 +/- 1	0.041	1	11 +/- 10	1 +/- 3	0 +/- 2	7 +/- 11	7 +/- 10
Csgalnact1	ENSMUSG00000036356	chondroitin sulfate N-acetylgalactosaminyltransferase 1	0.041	1	7 +/- 8	0.48	1	1 +/- 4	12 +/- 12	3 +/- 6	6 +/- 10	9 +/- 15
Fam53c	ENSMUSG00000034300	family with sequence similarity 53, member C	0.041	1	8 +/- 8	0.57	1	0 +/- 1	3 +/- 1	6 +/- 2	4 +/- 2	11 +/- 0
Fbln7	ENSMUSG00000027386	fibulin 7	0.041	1	7 +/- 8	0.16	1	3 +/- 5	44 +/- 14	3 +/- 4	0 +/- 1	3 +/- 4
Gart	ENSMUSG00000022962	phosphoribosylglycinamide formyltransferase	0.57	1	1 +/- 4	0.041	1	9 +/- 9	5 +/- 7	2 +/- 4	1 +/- 4	2 +/- 3
Gm1078	NA	NA	0.041	1	11 +/- 8	0.36	1	3 +/- 5	37 +/- 6	3 +/- 3	5 +/- 5	8 +/- 8
Gtf2h2	ENSMUSG00000021639	general transcription factor II H, polypeptide 2	0.041	1	8 +/- 9	0.7	1	0 +/- 2	9 +/- 8	6 +/- 7	7 +/- 10	13 +/- 16
Lhx6	ENSMUSG00000026890	LIM homeobox protein 6	0.27	1	2 +/- 5	0.041	1	9 +/- 9	6 +/- 8	2 +/- 4	2 +/- 7	4 +/- 4
Msrb1	ENSMUSG00000075705	methionine sulfoxide reductase B1	0.06	1	3 +/- 6	0.041	1	0 +/- 2	1 +/- 3	3 +/- 5	1 +/- 5	4 +/- 9
Ntf3	ENSMUSG00000049107	neurotrophin 3	0.041	1	5 +/- 7	0.31	1	2 +/- 5	20 +/- 8	3 +/- 4	0 +/- 1	3 +/- 5
Pclo	ENSMUSG00000061601	piccolo (presynaptic cytomatrix protein)	0.041	1	4 +/- 6	0.22	1	1 +/- 3	1 +/- 2	4 +/- 6	1 +/- 4	5 +/- 9
Pet112	NA	NA	0.041	1	8 +/- 8	0.33	1	3 +/- 6	9 +/- 9	5 +/- 7	0 +/- 1	5 +/- 7
Rab3gap1	ENSMUSG00000036104	RAB3 GTPase activating protein subunit 1	0.041	1	9 +/- 8	0.6	1	0 +/- 0	17 +/- 7	5 +/- 5	4 +/- 3	9 +/- 6
Speg	ENSMUSG00000026207	SPEG complex locus	0.041	1	5 +/- 7	0.36	1	1 +/- 4	14 +/- 10	5 +/- 6	2 +/- 5	6 +/- 11
Tbc1d22b	ENSMUSG00000042203	TBC1 domain family, member 22B	0.15	1	4 +/- 6	0.041	1	4 +/- 6	4 +/- 6	3 +/- 5	9 +/- 11	11 +/- 15
Tmem47	ENSMUSG00000025666	transmembrane protein 47	0.2	1	2 +/- 4	0.041	1	13 +/- 10	4 +/- 6	2 +/- 4	12 +/- 13	14 +/- 16
Trib2	ENSMUSG00000020601	tribbles homolog 2 (Drosophila)	0.041	1	6 +/- 7	0.82	1	1 +/- 4	8 +/- 10	3 +/- 5	6 +/- 10	9 +/- 14
Tsnax	ENSMUSG00000056820	translin-associated factor X	0.88	1	0 +/- 1	0.041	1	9 +/- 8	2 +/- 5	0 +/- 1	3 +/- 7	4 +/- 7
Tubgcp2	ENSMUSG00000025474	tubulin, gamma complex associated protein 2	0.041	1	10 +/- 9	0.95	1	0 +/- 2	3 +/- 5	8 +/- 7	7 +/- 10	15 +/- 16
Zfp708	ENSMUSG00000058883	zinc finger protein 708	0.088	1	3 +/- 5	0.041	1	10 +/- 9	19 +/- 10	2 +/- 4	9 +/- 8	11 +/- 11
Zscan12	ENSMUSG00000036721	zinc finger and SCAN domain containing 12	0.19	1	4 +/- 6	0.041	1	12 +/- 9	23 +/- 11	2 +/- 4	3 +/- 6	4 +/- 4
Zscan18	ENSMUSG00000070822	zinc finger and SCAN domain containing 18	0.041	1	5 +/- 6	0.87	1	0 +/- 0	6 +/- 7	4 +/- 6	4 +/- 6	8 +/- 10
Abca9	ENSMUSG00000041797	ATP-binding cassette, sub-family A (ABC1), member 9	0.91	1	1 +/- 3	0.042	1	3 +/- 6	2 +/- 5	1 +/- 3	1 +/- 3	1 +/- 2
Apba1	ENSMUSG00000024897	amyloid beta (A4) precursor protein binding, family A, member 1	0.042	1	6 +/- 7	0.083	1	5 +/- 7	16 +/- 10	3 +/- 5	8 +/- 11	12 +/- 14
C2cd3	ENSMUSG00000047248	C2 calcium-dependent domain containing 3	0.42	1	1 +/- 3	0.042	1	2 +/- 5	10 +/- 8	1 +/- 2	3 +/- 8	4 +/- 10
Clcn3	ENSMUSG00000004319	chloride channel 3	0.042	1	3 +/- 5	0.69	1	2 +/- 5	4 +/- 6	3 +/- 5	0 +/- 1	3 +/- 6
Fem1c	ENSMUSG00000033319	fem-1 homolog c (C.elegans)	0.042	1	5 +/- 7	0.25	1	0 +/- 0	1 +/- 3	4 +/- 6	3 +/- 8	7 +/- 13
Myh7b	ENSMUSG00000074652	myosin, heavy chain 7B, cardiac muscle, beta	0.042	1	12 +/- 9	0.54	1	1 +/- 3	20 +/- 7	7 +/- 6	3 +/- 6	11 +/- 11
Ncbp2	ENSMUSG00000022774	nuclear cap binding protein subunit 2	0.61	1	0 +/- 0	0.042	1	5 +/- 7	0 +/- 2	0 +/- 0	5 +/- 9	5 +/- 10
Nfix	ENSMUSG00000001911	nuclear factor I/X	0.042	1	3 +/- 5	0.23	1	4 +/- 6	13 +/- 9	2 +/- 4	7 +/- 10	9 +/- 13
P4ha2	ENSMUSG00000018906	procollagen-proline, 2-oxoglutarate 4-dioxygenase (proline 4-hydroxylase), alpha II polypeptide	0.65	1	2 +/- 5	0.042	1	10 +/- 9	1 +/- 2	2 +/- 4	13 +/- 14	15 +/- 17
Pdgfb	ENSMUSG00000000489	platelet derived growth factor, B polypeptide	0.042	1	11 +/- 9	0.97	1	0 +/- 2	13 +/- 10	7 +/- 7	4 +/- 8	11 +/- 14
Pgm3	ENSMUSG00000056131	phosphoglucomutase 3	0.66	1	1 +/- 3	0.042	1	10 +/- 10	9 +/- 8	0 +/- 2	11 +/- 11	12 +/- 12
Prmt1	ENSMUSG00000052429	protein arginine N-methyltransferase 1	0.67	1	0 +/- 1	0.042	1	4 +/- 6	12 +/- 11	0 +/- 1	3 +/- 8	3 +/- 9
Slc35f5	ENSMUSG00000026342	solute carrier family 35, member F5	0.042	1	5 +/- 6	0.097	1	7 +/- 8	35 +/- 0	1 +/- 0	6 +/- 0	8 +/- 0
Ssr3	ENSMUSG00000027828	signal sequence receptor, gamma	0.74	1	0 +/- 1	0.042	1	9 +/- 9	1 +/- 3	0 +/- 1	6 +/- 10	6 +/- 11
Zfp551	ENSMUSG00000034071	zinc fingr protein 551	0.042	1	8 +/- 9	0.51	1	3 +/- 5	2 +/- 4	5 +/- 6	11 +/- 11	16 +/- 16
Zfp768	ENSMUSG00000047371	zinc finger protein 768	0.86	1	1 +/- 3	0.042	1	5 +/- 7	3 +/- 6	1 +/- 2	8 +/- 9	8 +/- 11
2810001G20Rik	ENSMUSG00000087497	RIKEN cDNA 2810001G20 gene	0.26	1	1 +/- 4	0.043	1	11 +/- 10	0 +/- 2	1 +/- 4	3 +/- 8	4 +/- 6
Apc2	ENSMUSG00000020135	adenomatosis polyposis coli 2	0.93	1	0 +/- 1	0.043	1	3 +/- 6	1 +/- 2	0 +/- 1	1 +/- 1	2 +/- 2
C030034I22Rik	ENSMUSG00000073374	RIKEN cDNA C030034I22 gene	0.67	1	0 +/- 2	0.043	1	9 +/- 8	19 +/- 9	0 +/- 1	7 +/- 8	7 +/- 9
Crk	ENSMUSG00000017776	v-crk sarcoma virus CT10 oncogene homolog (avian)	0.043	1	1 +/- 3	0.65	1	6 +/- 7	14 +/- 10	1 +/- 3	6 +/- 8	6 +/- 10
Eif5	ENSMUSG00000021282	eukaryotic translation initiation factor 5	0.51	1	3 +/- 5	0.043	1	12 +/- 9	0 +/- 1	2 +/- 4	5 +/- 9	7 +/- 6
Fbxl6	ENSMUSG00000022559	F-box and leucine-rich repeat protein 6	0.043	1	4 +/- 6	0.8	1	1 +/- 3	13 +/- 8	3 +/- 5	5 +/- 7	8 +/- 10
Fst	ENSMUSG00000021765	follistatin	0.043	1	7 +/- 8	0.59	1	1 +/- 4	11 +/- 9	4 +/- 6	7 +/- 10	11 +/- 15
Gprin3	ENSMUSG00000045441	GPRIN family member 3	0.2	1	1 +/- 2	0.043	1	12 +/- 9	11 +/- 8	0 +/- 1	11 +/- 11	11 +/- 12
H2-M5	ENSMUSG00000024459	histocompatibility 2, M region locus 5	0.37	1	3 +/- 5	0.043	1	12 +/- 10	12 +/- 8	2 +/- 3	12 +/- 10	13 +/- 13
Kctd6	ENSMUSG00000021752	potassium channel tetramerisation domain containing 6	0.58	1	0 +/- 0	0.043	1	6 +/- 8	0 +/- 2	0 +/- 0	8 +/- 12	8 +/- 12
Kti12	ENSMUSG00000073775	KTI12 homolog, chromatin associated (S. cerevisiae)	0.81	1	0 +/- 1	0.043	1	4 +/- 6	0 +/- 0	0 +/- 1	5 +/- 8	6 +/- 8
Lcp1	ENSMUSG00000021998	lymphocyte cytosolic protein 1	0.043	1	8 +/- 8	0.21	1	5 +/- 7	24 +/- 10	4 +/- 4	8 +/- 6	12 +/- 9
Ppp1r21	ENSMUSG00000034709	protein phosphatase 1, regulatory subunit 21	0.043	1	5 +/- 6	0.25	1	3 +/- 6	0 +/- 2	4 +/- 6	10 +/- 9	14 +/- 13
Tesk2	ENSMUSG00000033985	testis-specific kinase 2	0.45	1	1 +/- 3	0.043	1	12 +/- 10	12 +/- 8	0 +/- 2	11 +/- 11	11 +/- 13
Trrap	ENSMUSG00000045482	transformation/transcription domain-associated protein	0.14	1	2 +/- 4	0.043	1	1 +/- 3	0 +/- 1	2 +/- 4	4 +/- 8	6 +/- 12
Tsen54	ENSMUSG00000020781	tRNA splicing endonuclease 54 homolog (S. cerevisiae)	0.11	1	4 +/- 6	0.043	1	4 +/- 6	0 +/- 0	3 +/- 5	10 +/- 12	13 +/- 15
Ttc23	ENSMUSG00000030555	tetratricopeptide repeat domain 23	0.6	1	0 +/- 1	0.043	1	7 +/- 7	0 +/- 1	0 +/- 1	6 +/- 8	6 +/- 8
Vps13d	ENSMUSG00000020220	vacuolar protein sorting 13 D (yeast)	0.043	1	2 +/- 5	0.51	1	1 +/- 3	31 +/- 14	1 +/- 3	0 +/- 2	2 +/- 5
1110054M08Rik	NA	NA	0.044	1	6 +/- 7	0.26	1	1 +/- 2	1 +/- 3	4 +/- 6	6 +/- 9	10 +/- 14
5430405H02Rik	ENSMUSG00000085741	RIKEN cDNA 5430405H02 gene	0.044	1	6 +/- 7	0.67	1	1 +/- 3	19 +/- 11	3 +/- 4	5 +/- 8	7 +/- 11
Alkbh7	ENSMUSG00000002661	alkB, alkylation repair homolog 7 (E. coli)	0.55	1	0 +/- 1	0.044	1	5 +/- 7	2 +/- 5	0 +/- 2	2 +/- 7	3 +/- 6
Atp5e	ENSMUSG00000016252	ATP synthase, H+ transporting, mitochondrial F1 complex, epsilon subunit	0.31	1	0 +/- 1	0.044	1	0 +/- 0	8 +/- 8	0 +/- 1	0 +/- 1	0 +/- 2
Cacybp	ENSMUSG00000014226	calcyclin binding protein	0.044	1	6 +/- 7	0.47	1	1 +/- 4	0 +/- 1	4 +/- 6	7 +/- 11	12 +/- 15
Cherp	ENSMUSG00000052488	calcium homeostasis endoplasmic reticulum protein	0.79	1	0 +/- 2	0.044	1	4 +/- 6	20 +/- 11	0 +/- 1	1 +/- 3	1 +/- 3
Dnph1	ENSMUSG00000040658	2'-deoxynucleoside 5'-phosphate N-hydrolase 1	0.044	1	7 +/- 8	0.96	1	1 +/- 3	2 +/- 5	5 +/- 7	1 +/- 5	6 +/- 11
Fam169a	ENSMUSG00000041817	family with sequence similarity 169, member A	0.44	1	0 +/- 2	0.044	1	11 +/- 9	0 +/- 0	0 +/- 2	6 +/- 9	6 +/- 8
Fam228a	ENSMUSG00000079177	family with sequence similarity 228, member A	0.044	1	10 +/- 8	0.44	1	2 +/- 5	0 +/- 0	7 +/- 7	12 +/- 10	19 +/- 15
Fam81a	ENSMUSG00000032224	family with sequence similarity 81, member A	0.044	1	4 +/- 6	0.76	1	1 +/- 3	6 +/- 7	3 +/- 5	4 +/- 7	7 +/- 11
Kat5	ENSMUSG00000024926	K(lysine) acetyltransferase 5	0.044	1	6 +/- 8	0.31	1	6 +/- 8	0 +/- 1	6 +/- 8	0 +/- 0	6 +/- 8
Mllt3	ENSMUSG00000028496	myeloid/lymphoid or mixed-lineage leukemia (trithorax homolog, Drosophila); translocated to, 3	0.58	1	2 +/- 4	0.044	1	1 +/- 3	0 +/- 1	2 +/- 4	4 +/- 6	6 +/- 9
Sdhd	ENSMUSG00000000171	succinate dehydrogenase complex, subunit D, integral membrane protein	0.47	1	1 +/- 4	0.044	1	2 +/- 4	0 +/- 1	1 +/- 4	4 +/- 9	6 +/- 11
Sgsm3	ENSMUSG00000103565	small G protein signaling modulator 3	0.077	1	7 +/- 8	0.044	1	2 +/- 5	0 +/- 1	5 +/- 7	0 +/- 2	5 +/- 8
Trim59	ENSMUSG00000034317	tripartite motif-containing 59	0.044	1	6 +/- 7	0.56	1	2 +/- 4	12 +/- 10	3 +/- 5	7 +/- 9	10 +/- 12
Ttbk2	ENSMUSG00000090100	tau tubulin kinase 2	0.044	1	0 +/- 1	0.48	1	5 +/- 7	3 +/- 5	0 +/- 1	5 +/- 9	5 +/- 10
Ybx1	ENSMUSG00000028639	Y box protein 1	0.9	1	1 +/- 3	0.044	1	8 +/- 8	8 +/- 7	1 +/- 2	8 +/- 9	8 +/- 10
Zdhhc2	ENSMUSG00000039470	zinc finger, DHHC domain containing 2	0.98	1	1 +/- 2	0.044	1	1 +/- 4	21 +/- 9	0 +/- 2	2 +/- 4	3 +/- 5
Zfand6	ENSMUSG00000030629	zinc finger, AN1-type domain 6	0.044	1	6 +/- 7	0.067	1	6 +/- 8	0 +/- 2	5 +/- 6	14 +/- 14	19 +/- 19
Zim1	ENSMUSG00000002266	zinc finger, imprinted 1	0.49	1	0 +/- 2	0.044	1	12 +/- 9	0 +/- 0	0 +/- 2	12 +/- 12	12 +/- 13
Ankle2	ENSMUSG00000029501	ankyrin repeat and LEM domain containing 2	0.67	1	0 +/- 2	0.045	1	12 +/- 9	0 +/- 2	0 +/- 2	12 +/- 12	13 +/- 13
Arpc1a	ENSMUSG00000029621	actin related protein 2/3 complex, subunit 1A	0.045	1	2 +/- 4	0.58	1	1 +/- 3	0 +/- 2	2 +/- 4	4 +/- 9	6 +/- 12
Bbs7	ENSMUSG00000037325	Bardet-Biedl syndrome 7 (human)	0.7	1	2 +/- 4	0.045	1	4 +/- 6	59 +/- 4	0 +/- 1	2 +/- 3	2 +/- 4
Ccdc32	ENSMUSG00000039983	coiled-coil domain containing 32	0.72	1	0 +/- 2	0.045	1	7 +/- 8	18 +/- 9	0 +/- 1	6 +/- 9	6 +/- 10
Ccnt2	ENSMUSG00000026349	cyclin T2	0.045	1	0 +/- 0	0.46	1	2 +/- 5	2 +/- 5	0 +/- 0	3 +/- 7	3 +/- 7
Chuk	ENSMUSG00000025199	conserved helix-loop-helix ubiquitous kinase	0.95	1	2 +/- 4	0.045	1	5 +/- 7	0 +/- 2	2 +/- 4	9 +/- 12	11 +/- 15
Csnk1g1	ENSMUSG00000032384	casein kinase 1, gamma 1	0.045	1	1 +/- 4	0.15	1	0 +/- 2	2 +/- 4	1 +/- 3	0 +/- 2	2 +/- 5
Dctn3	ENSMUSG00000028447	dynactin 3	0.045	1	2 +/- 4	0.13	1	0 +/- 2	26 +/- 14	2 +/- 4	1 +/- 3	2 +/- 6
Ddx3x	ENSMUSG00000000787	DEAD/H (Asp-Glu-Ala-Asp/His) box polypeptide 3, X-linked	0.045	1	4 +/- 6	0.095	1	10 +/- 9	2 +/- 4	3 +/- 6	1 +/- 5	5 +/- 4
Fam92a	ENSMUSG00000028218	family with sequence similarity 92, member A	0.045	1	7 +/- 8	0.71	1	1 +/- 3	1 +/- 3	7 +/- 8	2 +/- 6	9 +/- 13
Ireb2	ENSMUSG00000032293	iron responsive element binding protein 2	0.52	1	2 +/- 4	0.045	1	13 +/- 9	3 +/- 5	2 +/- 4	3 +/- 7	5 +/- 5
Lhpp	ENSMUSG00000030946	phospholysine phosphohistidine inorganic pyrophosphate phosphatase	0.19	1	1 +/- 3	0.045	1	10 +/- 10	7 +/- 7	1 +/- 2	13 +/- 14	13 +/- 15
Map1lc3b	ENSMUSG00000031812	microtubule-associated protein 1 light chain 3 beta	0.12	1	4 +/- 7	0.045	1	0 +/- 1	8 +/- 8	4 +/- 6	4 +/- 9	8 +/- 14
Nr2c1	ENSMUSG00000005897	nuclear receptor subfamily 2, group C, member 1	0.26	1	5 +/- 6	0.045	1	3 +/- 5	6 +/- 7	3 +/- 5	8 +/- 10	10 +/- 13
Ptgr2	ENSMUSG00000072946	prostaglandin reductase 2	0.68	1	0 +/- 1	0.045	1	10 +/- 8	15 +/- 10	0 +/- 1	4 +/- 7	4 +/- 6
Sec31a	ENSMUSG00000035325	Sec31 homolog A (S. cerevisiae)	0.045	1	7 +/- 7	0.4	1	1 +/- 3	0 +/- 0	4 +/- 6	7 +/- 10	11 +/- 14
Shroom1	ENSMUSG00000018387	shroom family member 1	0.045	1	4 +/- 6	0.31	1	3 +/- 6	1 +/- 0	4 +/- 0	10 +/- 0	14 +/- 0
Sidt1	ENSMUSG00000022696	SID1 transmembrane family, member 1	0.8	1	0 +/- 0	0.045	1	7 +/- 9	23 +/- 9	0 +/- 0	5 +/- 8	5 +/- 8
Slc22a6	ENSMUSG00000024650	solute carrier family 22 (organic anion transporter), member 6	0.045	1	2 +/- 4	0.33	1	1 +/- 3	0 +/- 1	2 +/- 4	4 +/- 8	6 +/- 11
St3gal2	ENSMUSG00000031749	ST3 beta-galactoside alpha-2,3-sialyltransferase 2	0.045	1	9 +/- 9	0.21	1	1 +/- 4	3 +/- 6	6 +/- 7	2 +/- 5	8 +/- 11
Ttll8	ENSMUSG00000022388	tubulin tyrosine ligase-like family, member 8	0.045	1	11 +/- 9	0.85	1	0 +/- 1	11 +/- 7	7 +/- 7	5 +/- 8	12 +/- 12
Unc79	ENSMUSG00000021198	unc-79 homolog (C. elegans)	0.045	1	8 +/- 8	0.12	1	0 +/- 2	1 +/- 2	6 +/- 7	7 +/- 10	13 +/- 16
Zmynd10	ENSMUSG00000010044	zinc finger, MYND domain containing 10	0.045	1	6 +/- 7	0.14	1	4 +/- 6	1 +/- 3	6 +/- 7	0 +/- 2	6 +/- 8
Adcyap1r1	ENSMUSG00000029778	adenylate cyclase activating polypeptide 1 receptor 1	0.046	1	7 +/- 8	0.27	1	3 +/- 6	8 +/- 8	5 +/- 6	10 +/- 12	14 +/- 16
Alg14	ENSMUSG00000039887	asparagine-linked glycosylation 14	0.078	1	4 +/- 7	0.046	1	11 +/- 9	1 +/- 3	3 +/- 5	16 +/- 12	19 +/- 16
Arhgef19	ENSMUSG00000028919	Rho guanine nucleotide exchange factor (GEF) 19	0.046	1	10 +/- 9	0.85	1	2 +/- 4	58 +/- 13	3 +/- 3	1 +/- 3	4 +/- 5
Astn1	ENSMUSG00000026587	astrotactin 1	0.046	1	0 +/- 2	0.73	1	1 +/- 4	10 +/- 9	0 +/- 2	0 +/- 2	1 +/- 1
Brca1	ENSMUSG00000017146	breast cancer 1	0.73	1	1 +/- 3	0.046	1	6 +/- 7	0 +/- 1	1 +/- 3	3 +/- 6	3 +/- 5
Chchd1	ENSMUSG00000063787	coiled-coil-helix-coiled-coil-helix domain containing 1	0.22	1	2 +/- 5	0.046	1	3 +/- 6	1 +/- 4	3 +/- 5	0 +/- 1	3 +/- 6
Ctu2	ENSMUSG00000049482	cytosolic thiouridylase subunit 2 homolog (S. pombe)	0.046	1	4 +/- 6	0.96	1	2 +/- 4	6 +/- 7	3 +/- 5	0 +/- 2	4 +/- 7
Epb4.1l1	ENSMUSG00000027624	erythrocyte protein band 4.1 like 1	0.046	1	7 +/- 8	0.55	1	1 +/- 3	4 +/- 6	5 +/- 6	8 +/- 11	12 +/- 16
Esyt2	ENSMUSG00000021171	extended synaptotagmin-like protein 2	0.14	1	1 +/- 4	0.046	1	10 +/- 9	0 +/- 2	1 +/- 3	10 +/- 13	12 +/- 15
Fem1b	ENSMUSG00000032244	feminization 1 homolog b (C. elegans)	0.046	1	1 +/- 3	0.9	1	3 +/- 5	0 +/- 0	1 +/- 2	5 +/- 8	5 +/- 10
Flrt1	ENSMUSG00000047787	fibronectin leucine rich transmembrane protein 1	0.046	1	3 +/- 5	0.65	1	0 +/- 2	1 +/- 3	2 +/- 4	1 +/- 3	2 +/- 7
Ftsjd1	NA	NA	0.046	1	8 +/- 8	0.43	1	1 +/- 3	2 +/- 4	6 +/- 7	3 +/- 6	9 +/- 11
Ghdc	ENSMUSG00000017747	GH3 domain containing	0.28	1	1 +/- 2	0.046	1	14 +/- 11	9 +/- 8	0 +/- 2	10 +/- 10	10 +/- 12
Gli2	ENSMUSG00000048402	GLI-Kruppel family member GLI2	0.12	1	4 +/- 6	0.046	1	10 +/- 10	20 +/- 8	1 +/- 3	10 +/- 10	12 +/- 12
Grik5	ENSMUSG00000003378	glutamate receptor, ionotropic, kainate 5 (gamma 2)	0.046	1	4 +/- 6	0.89	1	0 +/- 1	4 +/- 6	3 +/- 6	1 +/- 4	5 +/- 9
Mfng	ENSMUSG00000018169	MFNG O-fucosylpeptide 3-beta-N-acetylglucosaminyltransferase	0.046	1	4 +/- 6	0.96	1	0 +/- 1	1 +/- 4	3 +/- 5	3 +/- 7	7 +/- 11
Mrps35	ENSMUSG00000040112	mitochondrial ribosomal protein S35	0.69	1	0 +/- 2	0.046	1	3 +/- 6	1 +/- 3	0 +/- 2	4 +/- 9	4 +/- 10
Mss51	ENSMUSG00000021815	MSS51 mitochondrial translational activator	0.046	1	2 +/- 5	0.8	1	0 +/- 0	16 +/- 11	2 +/- 4	2 +/- 5	3 +/- 8
Nfu1	ENSMUSG00000029993	NFU1 iron-sulfur cluster scaffold homolog (S. cerevisiae)	0.82	1	0 +/- 1	0.046	1	11 +/- 10	2 +/- 5	0 +/- 1	8 +/- 11	8 +/- 11
Nxt1	ENSMUSG00000036992	NTF2-related export protein 1	0.046	1	7 +/- 7	0.16	1	7 +/- 9	2 +/- 4	4 +/- 5	16 +/- 13	19 +/- 17
Rcc1	ENSMUSG00000028896	regulator of chromosome condensation 1	0.046	1	6 +/- 8	0.4	1	1 +/- 2	1 +/- 4	4 +/- 6	6 +/- 10	10 +/- 14
Rps6kb1	ENSMUSG00000020516	ribosomal protein S6 kinase, polypeptide 1	0.95	1	3 +/- 5	0.046	1	11 +/- 10	6 +/- 7	3 +/- 6	1 +/- 4	4 +/- 4
Rsbn1	ENSMUSG00000044098	rosbin, round spermatid basic protein 1	0.68	1	2 +/- 4	0.046	1	15 +/- 11	2 +/- 5	2 +/- 4	5 +/- 10	6 +/- 7
Slc41a2	ENSMUSG00000034591	solute carrier family 41, member 2	0.046	1	8 +/- 8	0.69	1	0 +/- 2	5 +/- 6	6 +/- 7	3 +/- 6	9 +/- 11
Spopl	ENSMUSG00000026771	speckle-type POZ protein-like	0.046	1	4 +/- 6	0.68	1	2 +/- 4	12 +/- 9	2 +/- 4	6 +/- 8	7 +/- 11
Stab1	ENSMUSG00000042286	stabilin 1	0.94	1	0 +/- 1	0.046	1	3 +/- 6	12 +/- 11	0 +/- 2	0 +/- 3	1 +/- 2
Tbc1d9b	ENSMUSG00000036644	TBC1 domain family, member 9B	0.046	1	8 +/- 8	0.96	1	1 +/- 3	9 +/- 4	7 +/- 4	2 +/- 1	9 +/- 3
Tspan33	ENSMUSG00000001763	tetraspanin 33	0.63	1	0 +/- 0	0.046	1	3 +/- 5	5 +/- 7	0 +/- 0	2 +/- 6	2 +/- 6
Upp1	ENSMUSG00000020407	uridine phosphorylase 1	0.046	1	10 +/- 9	0.34	1	2 +/- 4	0 +/- 1	9 +/- 7	13 +/- 12	21 +/- 17
Vps4b	ENSMUSG00000009907	vacuolar protein sorting 4b (yeast)	0.29	1	1 +/- 3	0.046	1	10 +/- 10	5 +/- 7	1 +/- 3	3 +/- 8	4 +/- 6
Zfp61	ENSMUSG00000050605	zinc finger protein 61	0.94	1	0 +/- 1	0.046	1	6 +/- 8	16 +/- 11	0 +/- 1	5 +/- 9	5 +/- 9
Zfpl1	ENSMUSG00000024792	zinc finger like protein 1	0.86	1	0 +/- 0	0.046	1	2 +/- 5	1 +/- 3	0 +/- 0	3 +/- 6	3 +/- 6
Zscan25	ENSMUSG00000070420	zinc finger and SCAN domain containing 25	0.046	1	8 +/- 8	0.91	1	0 +/- 0	0 +/- 0	7 +/- 7	6 +/- 9	14 +/- 15
1810013L24Rik	ENSMUSG00000022507	RIKEN cDNA 1810013L24 gene	0.047	1	3 +/- 5	0.1	1	0 +/- 2	0 +/- 2	4 +/- 6	2 +/- 5	5 +/- 10
6330408A02Rik	ENSMUSG00000070814	RIKEN cDNA 6330408A02 gene	0.047	1	7 +/- 8	0.47	1	1 +/- 4	0 +/- 1	6 +/- 8	2 +/- 6	9 +/- 13
Atmin	ENSMUSG00000047388	ATM interactor	0.56	1	2 +/- 5	0.047	1	1 +/- 3	3 +/- 5	3 +/- 5	0 +/- 2	3 +/- 6
Calm2	ENSMUSG00000036438	calmodulin 2	0.047	1	6 +/- 7	0.93	1	0 +/- 2	4 +/- 6	3 +/- 6	2 +/- 6	5 +/- 11
Ccs	ENSMUSG00000034108	copper chaperone for superoxide dismutase	0.95	1	0 +/- 0	0.047	1	4 +/- 6	36 +/- 9	0 +/- 0	1 +/- 4	1 +/- 4
Dapk3	ENSMUSG00000034974	death-associated protein kinase 3	0.047	1	6 +/- 0	0.67	1	1 +/- 3	2 +/- 5	5 +/- 7	1 +/- 5	6 +/- 11
Fam189a1	ENSMUSG00000030518	family with sequence similarity 189, member A1	0.29	1	0 +/- 2	0.047	1	5 +/- 7	34 +/- 14	0 +/- 2	0 +/- 2	1 +/- 1
Fam26e	ENSMUSG00000049872	family with sequence similarity 26, member E	0.8	1	0 +/- 1	0.047	1	8 +/- 7	9 +/- 8	0 +/- 1	6 +/- 7	6 +/- 7
Grhl1	ENSMUSG00000020656	grainyhead-like 1 (Drosophila)	0.64	1	0 +/- 2	0.047	1	3 +/- 6	2 +/- 4	0 +/- 2	3 +/- 7	4 +/- 8
Gstt3	ENSMUSG00000001665	glutathione S-transferase, theta 3	0.047	1	11 +/- 10	0.41	1	1 +/- 2	9 +/- 8	6 +/- 7	7 +/- 10	13 +/- 15
Helb	ENSMUSG00000020228	helicase (DNA) B	0.48	1	4 +/- 6	0.047	1	9 +/- 8	0 +/- 0	3 +/- 6	2 +/- 6	5 +/- 4
Herc1	ENSMUSG00000038664	hect (homologous to the E6-AP (UBE3A) carboxyl terminus) domain and RCC1 (CHC1)-like domain (RLD) 1	0.047	1	5 +/- 6	0.6	1	1 +/- 3	4 +/- 7	4 +/- 6	1 +/- 4	5 +/- 9
Impa2	ENSMUSG00000024525	inositol (myo)-1(or 4)-monophosphatase 2	0.047	1	6 +/- 7	0.081	1	4 +/- 6	0 +/- 0	4 +/- 6	13 +/- 12	17 +/- 16
Ino80b	ENSMUSG00000030034	INO80 complex subunit B	0.57	1	0 +/- 0	0.047	1	2 +/- 5	0 +/- 1	0 +/- 0	2 +/- 5	2 +/- 5
Nagk	ENSMUSG00000034744	N-acetylglucosamine kinase	0.047	1	6 +/- 8	0.13	1	8 +/- 9	6 +/- 8	5 +/- 7	0 +/- 3	5 +/- 5
Ncan	ENSMUSG00000002341	neurocan	0.18	1	2 +/- 4	0.047	1	6 +/- 8	10 +/- 9	1 +/- 3	8 +/- 11	10 +/- 14
Notch4	ENSMUSG00000015468	notch 4	0.64	1	1 +/- 3	0.047	1	7 +/- 8	17 +/- 11	1 +/- 3	1 +/- 5	2 +/- 3
Scly	ENSMUSG00000026307	selenocysteine lyase	0.047	1	5 +/- 6	0.55	1	2 +/- 5	48 +/- 5	1 +/- 2	3 +/- 4	4 +/- 5
Sdad1	ENSMUSG00000029415	SDA1 domain containing 1	0.047	1	3 +/- 6	0.58	1	0 +/- 2	18 +/- 12	2 +/- 4	0 +/- 3	2 +/- 6
Slc39a10	ENSMUSG00000025986	solute carrier family 39 (zinc transporter), member 10	0.047	1	1 +/- 3	0.6	1	5 +/- 7	14 +/- 11	1 +/- 2	1 +/- 5	2 +/- 3
Socs7	ENSMUSG00000038485	suppressor of cytokine signaling 7	0.047	1	6 +/- 8	0.47	1	2 +/- 4	16 +/- 10	3 +/- 5	7 +/- 10	10 +/- 14
Spata24	ENSMUSG00000024352	spermatogenesis associated 24	0.65	1	0 +/- 1	0.047	1	9 +/- 9	7 +/- 7	0 +/- 1	6 +/- 9	6 +/- 8
Trappc8	ENSMUSG00000033382	trafficking protein particle complex 8	0.047	1	7 +/- 8	0.6	1	3 +/- 5	0 +/- 2	6 +/- 7	0 +/- 1	6 +/- 9
Vgll3	ENSMUSG00000091243	vestigial like 3 (Drosophila)	0.88	1	0 +/- 0	0.047	1	9 +/- 9	7 +/- 7	0 +/- 0	8 +/- 9	8 +/- 9
Adrb2	ENSMUSG00000045730	adrenergic receptor, beta 2	0.86	1	0 +/- 1	0.048	1	10 +/- 10	6 +/- 7	0 +/- 1	8 +/- 11	8 +/- 11
Asxl1	ENSMUSG00000042548	additional sex combs like 1	0.048	1	4 +/- 6	0.64	1	3 +/- 6	18 +/- 12	3 +/- 5	0 +/- 1	3 +/- 6
BC024978	ENSMUSG00000078786	cDNA sequence BC024978	0.048	1	4 +/- 7	0.15	1	2 +/- 4	6 +/- 7	3 +/- 5	7 +/- 10	10 +/- 14
Bcl2l11	ENSMUSG00000027381	BCL2-like 11 (apoptosis facilitator)	0.048	1	10 +/- 9	0.43	1	2 +/- 4	10 +/- 10	5 +/- 6	9 +/- 10	14 +/- 14
Calm1	ENSMUSG00000001175	calmodulin 1	0.24	1	2 +/- 4	0.048	1	9 +/- 9	16 +/- 8	1 +/- 3	9 +/- 6	10 +/- 8
Cbr4	ENSMUSG00000031641	carbonyl reductase 4	0.048	1	7 +/- 7	0.2	1	3 +/- 6	1 +/- 3	6 +/- 7	1 +/- 3	6 +/- 10
Dmrta2	ENSMUSG00000047143	doublesex and mab-3 related transcription factor like family A2	0.14	1	2 +/- 4	0.048	1	4 +/- 6	0 +/- 1	2 +/- 5	0 +/- 0	2 +/- 4
Fuca2	ENSMUSG00000019810	fucosidase, alpha-L- 2, plasma	0.99	1	0 +/- 1	0.048	1	11 +/- 9	8 +/- 9	0 +/- 1	8 +/- 11	8 +/- 12
Gatad2b	ENSMUSG00000042390	GATA zinc finger domain containing 2B	0.46	1	0 +/- 0	0.048	1	9 +/- 9	11 +/- 9	0 +/- 0	6 +/- 10	6 +/- 10
Gm13629	ENSMUSG00000087301	predicted gene 13629	0.048	1	6 +/- 7	0.93	1	0 +/- 1	16 +/- 10	4 +/- 5	3 +/- 5	6 +/- 9
Lasp1	ENSMUSG00000038366	LIM and SH3 protein 1	0.57	1	1 +/- 3	0.048	1	8 +/- 9	5 +/- 7	1 +/- 3	4 +/- 8	4 +/- 7
Magee2	ENSMUSG00000031224	melanoma antigen, family E, 2	0.048	1	9 +/- 9	0.86	1	0 +/- 0	0 +/- 2	8 +/- 8	6 +/- 10	13 +/- 16
Mzt2	ENSMUSG00000022671	mitotic spindle organizing protein 2	0.44	1	0 +/- 2	0.048	1	3 +/- 5	2 +/- 4	0 +/- 2	1 +/- 4	1 +/- 3
Ranbp6	ENSMUSG00000074909	RAN binding protein 6	0.78	1	0 +/- 2	0.048	1	0 +/- 1	1 +/- 4	0 +/- 2	1 +/- 4	1 +/- 5
Rnf215	ENSMUSG00000003581	ring finger protein 215	0.048	1	2 +/- 4	0.66	1	2 +/- 5	4 +/- 6	1 +/- 4	0 +/- 1	2 +/- 3
Rrp7a	ENSMUSG00000018040	ribosomal RNA processing 7 homolog A (S. cerevisiae)	0.048	1	7 +/- 8	0.74	1	1 +/- 3	32 +/- 10	2 +/- 4	0 +/- 2	2 +/- 5
Setbp1	ENSMUSG00000024548	SET binding protein 1	0.048	1	3 +/- 5	0.57	1	3 +/- 6	0 +/- 1	3 +/- 6	0 +/- 0	3 +/- 6
Strada	ENSMUSG00000069631	STE20-related kinase adaptor alpha	0.048	1	8 +/- 8	0.35	1	4 +/- 6	12 +/- 8	4 +/- 5	9 +/- 10	13 +/- 14
Taf3	ENSMUSG00000025782	TAF3 RNA polymerase II, TATA box binding protein (TBP)-associated factor	0.048	1	5 +/- 6	0.43	1	1 +/- 4	2 +/- 4	5 +/- 6	8 +/- 10	12 +/- 15
Taf4a	ENSMUSG00000039117	TAF4A RNA polymerase II, TATA box binding protein (TBP)-associated factor	0.88	1	0 +/- 1	0.048	1	6 +/- 8	7 +/- 7	0 +/- 1	6 +/- 8	6 +/- 9
Tmem201	ENSMUSG00000044700	transmembrane protein 201	0.048	1	4 +/- 6	0.77	1	0 +/- 2	4 +/- 7	3 +/- 6	1 +/- 5	4 +/- 9
Tomm40l	ENSMUSG00000005674	translocase of outer mitochondrial membrane 40 homolog-like (yeast)	0.36	1	0 +/- 0	0.048	1	9 +/- 9	38 +/- 8	0 +/- 0	4 +/- 6	4 +/- 6
Ttpa	ENSMUSG00000073988	tocopherol (alpha) transfer protein	0.73	1	0 +/- 1	0.048	1	8 +/- 8	10 +/- 9	0 +/- 1	5 +/- 9	5 +/- 9
Xrcc5	ENSMUSG00000026187	X-ray repair complementing defective repair in Chinese hamster cells 5	0.048	1	7 +/- 7	0.39	1	2 +/- 4	3 +/- 5	6 +/- 7	2 +/- 6	8 +/- 12
4930429B21Rik	NA	NA	0.049	1	7 +/- 7	0.59	1	0 +/- 2	2 +/- 4	7 +/- 7	7 +/- 10	13 +/- 16
4930444A02Rik	NA	NA	0.049	1	4 +/- 6	0.6	1	1 +/- 3	2 +/- 4	2 +/- 5	5 +/- 8	7 +/- 12
Atad2	ENSMUSG00000022360	ATPase family, AAA domain containing 2	0.049	1	8 +/- 8	0.13	1	1 +/- 3	6 +/- 7	6 +/- 6	7 +/- 10	13 +/- 15
Bcl6b	ENSMUSG00000000317	B cell CLL/lymphoma 6, member B	0.049	1	8 +/- 9	0.4	1	3 +/- 6	18 +/- 10	4 +/- 5	8 +/- 10	11 +/- 14
Cabp7	ENSMUSG00000009075	calcium binding protein 7	0.049	1	4 +/- 6	0.16	1	2 +/- 5	10 +/- 10	3 +/- 5	7 +/- 10	10 +/- 13
Cdca4	ENSMUSG00000047832	cell division cycle associated 4	0.91	1	0 +/- 2	0.049	1	9 +/- 8	0 +/- 1	0 +/- 2	7 +/- 11	8 +/- 12
Dhx9	ENSMUSG00000042699	DEAH (Asp-Glu-Ala-His) box polypeptide 9	0.049	1	4 +/- 6	0.64	1	2 +/- 4	16 +/- 7	4 +/- 4	1 +/- 1	4 +/- 3
Fam129b	ENSMUSG00000026796	family with sequence similarity 129, member B	0.049	1	8 +/- 8	0.86	1	0 +/- 0	6 +/- 8	5 +/- 7	4 +/- 8	9 +/- 14
Fastkd3	ENSMUSG00000021532	FAST kinase domains 3	0.049	1	9 +/- 8	0.9	1	0 +/- 0	0 +/- 0	8 +/- 8	7 +/- 9	15 +/- 14
Ginm1	ENSMUSG00000040006	glycoprotein integral membrane 1	0.64	1	0 +/- 2	0.049	1	7 +/- 8	4 +/- 6	0 +/- 2	8 +/- 10	9 +/- 12
Jdp2	ENSMUSG00000034271	Jun dimerization protein 2	0.049	1	14 +/- 10	0.8	1	2 +/- 4	6 +/- 7	9 +/- 9	3 +/- 7	12 +/- 14
Ndufa4	ENSMUSG00000029632	NADH dehydrogenase (ubiquinone) 1 alpha subcomplex, 4	0.049	1	3 +/- 5	0.6	1	1 +/- 3	3 +/- 5	2 +/- 5	5 +/- 10	7 +/- 13
Pin1	ENSMUSG00000032171	protein (peptidyl-prolyl cis/trans isomerase) NIMA-interacting 1	0.27	1	0 +/- 1	0.049	1	11 +/- 10	1 +/- 3	0 +/- 1	10 +/- 11	10 +/- 12
Rbm38	ENSMUSG00000027510	RNA binding motif protein 38	0.6	1	0 +/- 0	0.049	1	9 +/- 9	1 +/- 0	0 +/- 0	5 +/- 0	5 +/- 0
Slu7	ENSMUSG00000020409	SLU7 splicing factor homolog (S. cerevisiae)	0.049	1	5 +/- 6	0.55	1	0 +/- 2	27 +/- 8	2 +/- 4	3 +/- 5	5 +/- 8
Vprbp	ENSMUSG00000040325	Vpr (HIV-1) binding protein	0.09	1	4 +/- 6	0.049	1	12 +/- 9	1 +/- 4	3 +/- 6	3 +/- 8	6 +/- 5
1700123M08Rik	ENSMUSG00000085614	RIKEN cDNA 1700123M08 gene	0.05	1	6 +/- 6	0.081	1	7 +/- 9	3 +/- 5	3 +/- 5	14 +/- 13	17 +/- 16
2810055G20Rik	NA	NA	0.05	1	7 +/- 8	0.55	1	1 +/- 3	0 +/- 1	4 +/- 6	1 +/- 4	6 +/- 9
Aim1l	ENSMUSG00000012123	absent in melanoma 1-like	0.05	1	3 +/- 4	0.32	1	3 +/- 6	8 +/- 9	2 +/- 5	0 +/- 2	2 +/- 4
Bahd1	ENSMUSG00000040007	bromo adjacent homology domain containing 1	0.84	1	0 +/- 2	0.05	1	5 +/- 6	8 +/- 5	0 +/- 1	2 +/- 1	2 +/- 2
Cd3eap	ENSMUSG00000047649	CD3E antigen, epsilon polypeptide associated protein	0.05	1	4 +/- 5	0.17	1	2 +/- 4	3 +/- 5	4 +/- 6	8 +/- 11	12 +/- 15
Dsn1	ENSMUSG00000027635	DSN1, MIND kinetochore complex component, homolog (S. cerevisiae)	0.83	1	0 +/- 2	0.05	1	9 +/- 9	34 +/- 8	0 +/- 1	5 +/- 5	5 +/- 6
Fry	ENSMUSG00000056602	furry homolog (Drosophila)	0.05	1	1 +/- 4	0.33	1	0 +/- 1	2 +/- 5	1 +/- 4	1 +/- 3	2 +/- 6
Gm2115	ENSMUSG00000097789	predicted gene 2115	0.3	1	4 +/- 6	0.05	1	6 +/- 7	2 +/- 4	3 +/- 5	12 +/- 12	15 +/- 16
Gtf2ird1	ENSMUSG00000023079	general transcription factor II I repeat domain-containing 1	0.27	1	1 +/- 2	0.05	1	5 +/- 7	0 +/- 1	0 +/- 2	7 +/- 10	8 +/- 11
Lamb2	ENSMUSG00000052911	laminin, beta 2	0.05	1	0 +/- 2	0.11	1	2 +/- 4	2 +/- 5	0 +/- 2	3 +/- 7	3 +/- 9
Lias	ENSMUSG00000029199	lipoic acid synthetase	0.93	1	0 +/- 1	0.05	1	4 +/- 6	6 +/- 8	0 +/- 1	1 +/- 4	1 +/- 3
Pgam2	ENSMUSG00000020475	phosphoglycerate mutase 2	0.89	1	1 +/- 3	0.05	1	4 +/- 6	28 +/- 11	0 +/- 2	4 +/- 7	4 +/- 8
Sars	ENSMUSG00000068739	seryl-aminoacyl-tRNA synthetase	0.05	1	1 +/- 3	0.41	1	0 +/- 1	0 +/- 1	1 +/- 3	1 +/- 4	2 +/- 6
Slc9a7	ENSMUSG00000037341	solute carrier family 9 (sodium/hydrogen exchanger), member 7	0.05	1	2 +/- 4	0.88	1	1 +/- 3	4 +/- 7	2 +/- 4	0 +/- 1	2 +/- 5
Snx16	ENSMUSG00000027534	sorting nexin 16	0.73	1	1 +/- 3	0.05	1	4 +/- 6	3 +/- 6	1 +/- 3	5 +/- 9	6 +/- 12
Tbx3	ENSMUSG00000018604	T-box 3	0.49	1	0 +/- 0	0.05	1	6 +/- 8	1 +/- 3	0 +/- 0	6 +/- 10	6 +/- 11
Tmem132c	ENSMUSG00000034324	transmembrane protein 132C	0.63	1	0 +/- 2	0.05	1	6 +/- 7	0 +/- 2	0 +/- 1	4 +/- 8	4 +/- 7
Ythdc2	ENSMUSG00000034653	YTH domain containing 2	0.05	1	6 +/- 7	0.47	1	1 +/- 3	28 +/- 14	5 +/- 6	2 +/- 5	7 +/- 11
Zfp771	ENSMUSG00000054716	zinc finger protein 771	0.05	1	3 +/- 5	0.43	1	5 +/- 6	16 +/- 7	2 +/- 3	7 +/- 5	9 +/- 6
5830415F09Rik	ENSMUSG00000028331	RIKEN cDNA 5830415F09 gene	0.094	1	7 +/- 8	0.051	1	10 +/- 9	46 +/- 0	2 +/- 0	6 +/- 0	7 +/- 0
Aste1	ENSMUSG00000032567	asteroid homolog 1 (Drosophila)	0.21	1	2 +/- 5	0.051	1	8 +/- 9	17 +/- 10	1 +/- 3	9 +/- 11	10 +/- 13
Bmpr1b	ENSMUSG00000052430	bone morphogenetic protein receptor, type 1B	0.15	1	3 +/- 6	0.051	1	7 +/- 8	48 +/- 12	1 +/- 2	4 +/- 5	5 +/- 7
Cd248	ENSMUSG00000056481	CD248 antigen, endosialin	0.051	1	3 +/- 5	0.68	1	1 +/- 3	1 +/- 2	3 +/- 5	5 +/- 8	7 +/- 12
Gm5577	ENSMUSG00000084950	predicted gene 5577	0.29	1	3 +/- 5	0.051	1	2 +/- 4	2 +/- 4	3 +/- 5	0 +/- 0	3 +/- 6
Ick	ENSMUSG00000009828	intestinal cell kinase	0.72	1	1 +/- 3	0.051	1	12 +/- 10	27 +/- 12	0 +/- 2	3 +/- 5	3 +/- 4
Inpp5k	ENSMUSG00000006127	inositol polyphosphate 5-phosphatase K	0.051	1	5 +/- 6	0.75	1	2 +/- 5	14 +/- 8	3 +/- 5	7 +/- 9	10 +/- 12
Mmgt1	ENSMUSG00000061273	membrane magnesium transporter 1	0.13	1	2 +/- 4	0.051	1	4 +/- 6	2 +/- 4	1 +/- 4	0 +/- 3	2 +/- 3
Mob4	ENSMUSG00000025979	MOB family member 4, phocein	0.051	1	2 +/- 4	0.6	1	2 +/- 5	6 +/- 7	2 +/- 4	6 +/- 9	8 +/- 12
Nrcam	ENSMUSG00000020598	neuronal cell adhesion molecule	0.051	1	1 +/- 3	0.96	1	3 +/- 5	15 +/- 11	1 +/- 3	0 +/- 2	1 +/- 2
Ppp5c	ENSMUSG00000003099	protein phosphatase 5, catalytic subunit	0.95	1	0 +/- 1	0.051	1	4 +/- 6	11 +/- 10	0 +/- 1	3 +/- 8	3 +/- 9
Rhbdf2	ENSMUSG00000020806	rhomboid 5 homolog 2 (Drosophila)	0.52	1	1 +/- 3	0.051	1	9 +/- 10	2 +/- 5	1 +/- 3	4 +/- 8	4 +/- 6
Sema6a	ENSMUSG00000019647	sema domain, transmembrane domain (TM), and cytoplasmic domain, (semaphorin) 6A	0.051	1	5 +/- 6	0.53	1	1 +/- 3	4 +/- 5	5 +/- 6	2 +/- 5	7 +/- 10
Slc1a2	ENSMUSG00000005089	solute carrier family 1 (glial high affinity glutamate transporter), member 2	0.23	1	2 +/- 4	0.051	1	4 +/- 7	9 +/- 9	1 +/- 4	7 +/- 12	8 +/- 14
Smad1	ENSMUSG00000031681	SMAD family member 1	0.051	1	10 +/- 10	0.3	1	3 +/- 5	3 +/- 4	5 +/- 5	10 +/- 6	15 +/- 8
Snrk	ENSMUSG00000038145	SNF related kinase	0.051	1	4 +/- 6	0.16	1	6 +/- 8	0 +/- 0	3 +/- 6	1 +/- 4	4 +/- 4
Strn	ENSMUSG00000024077	striatin, calmodulin binding protein	0.35	1	1 +/- 3	0.051	1	8 +/- 8	11 +/- 6	1 +/- 1	3 +/- 2	4 +/- 3
3110040N11Rik	ENSMUSG00000025102	RIKEN cDNA 3110040N11 gene	0.76	1	0 +/- 1	0.052	1	6 +/- 8	7 +/- 8	0 +/- 1	4 +/- 9	4 +/- 9
BC017643	ENSMUSG00000039294	cDNA sequence BC017643	0.052	1	5 +/- 6	0.94	1	1 +/- 3	6 +/- 7	3 +/- 5	6 +/- 8	9 +/- 12
Ccdc19	NA	NA	0.052	1	8 +/- 8	0.49	1	1 +/- 4	0 +/- 0	7 +/- 7	2 +/- 5	9 +/- 11
Cela1	ENSMUSG00000023031	chymotrypsin-like elastase family, member 1	0.052	1	5 +/- 6	0.79	1	0 +/- 1	0 +/- 2	4 +/- 6	3 +/- 6	7 +/- 11
Cntnap5a	ENSMUSG00000070695	contactin associated protein-like 5A	0.052	1	2 +/- 4	0.82	1	2 +/- 4	2 +/- 4	1 +/- 4	0 +/- 1	1 +/- 3
Crebl2	ENSMUSG00000032652	cAMP responsive element binding protein-like 2	0.23	1	1 +/- 3	0.052	1	12 +/- 10	0 +/- 1	1 +/- 3	17 +/- 14	18 +/- 16
Cyb561d2	ENSMUSG00000037190	cytochrome b-561 domain containing 2	0.052	1	5 +/- 8	0.58	1	2 +/- 5	6 +/- 7	4 +/- 6	8 +/- 11	12 +/- 15
Dvl2	ENSMUSG00000020888	dishevelled 2, dsh homolog (Drosophila)	0.052	1	2 +/- 4	0.39	1	0 +/- 1	0 +/- 2	2 +/- 4	2 +/- 6	4 +/- 9
Mrpl30	ENSMUSG00000026087	mitochondrial ribosomal protein L30	0.059	1	7 +/- 8	0.052	1	10 +/- 10	8 +/- 7	4 +/- 5	14 +/- 11	19 +/- 15
Mtfmt	ENSMUSG00000059183	mitochondrial methionyl-tRNA formyltransferase	0.56	1	1 +/- 3	0.052	1	9 +/- 9	14 +/- 8	1 +/- 3	9 +/- 8	9 +/- 9
Mum1l1	ENSMUSG00000042515	melanoma associated antigen (mutated) 1-like 1	0.052	1	9 +/- 8	0.34	1	4 +/- 7	7 +/- 8	8 +/- 8	1 +/- 3	9 +/- 11
Myo1d	ENSMUSG00000035441	myosin ID	0.3	1	1 +/- 3	0.052	1	14 +/- 11	4 +/- 6	1 +/- 3	14 +/- 13	15 +/- 15
Nrxn1	ENSMUSG00000024109	neurexin I	0.052	1	0 +/- 1	0.72	1	0 +/- 2	31 +/- 3	0 +/- 0	0 +/- 0	0 +/- 0
Papss2	ENSMUSG00000024899	3'-phosphoadenosine 5'-phosphosulfate synthase 2	0.052	1	11 +/- 10	0.57	1	1 +/- 3	6 +/- 9	8 +/- 8	4 +/- 8	12 +/- 15
Pcdh15	ENSMUSG00000052613	protocadherin 15	0.052	1	0 +/- 0	0.33	1	6 +/- 7	1 +/- 3	0 +/- 0	6 +/- 10	6 +/- 10
Rhbdl3	ENSMUSG00000017692	rhomboid, veinlet-like 3 (Drosophila)	0.052	1	6 +/- 8	0.69	1	0 +/- 2	5 +/- 8	4 +/- 7	2 +/- 6	6 +/- 12
Rnft1	ENSMUSG00000020521	ring finger protein, transmembrane 1	0.52	1	1 +/- 2	0.052	1	4 +/- 6	17 +/- 9	0 +/- 2	5 +/- 7	5 +/- 8
Setd6	ENSMUSG00000031671	SET domain containing 6	0.52	1	1 +/- 3	0.052	1	12 +/- 10	12 +/- 8	0 +/- 2	11 +/- 10	11 +/- 11
Stard5	ENSMUSG00000046027	StAR-related lipid transfer (START) domain containing 5	0.73	1	0 +/- 1	0.052	1	5 +/- 7	1 +/- 4	0 +/- 1	2 +/- 6	2 +/- 5
Tmem259	ENSMUSG00000013858	transmembrane protein 259	0.81	1	0 +/- 2	0.052	1	10 +/- 10	12 +/- 9	0 +/- 2	5 +/- 8	5 +/- 7
Xdh	ENSMUSG00000024066	xanthine dehydrogenase	0.052	1	6 +/- 8	0.33	1	2 +/- 5	0 +/- 1	7 +/- 8	2 +/- 6	9 +/- 13
AA414768	ENSMUSG00000083307	expressed sequence AA414768	0.053	1	7 +/- 8	0.8	1	0 +/- 2	1 +/- 3	5 +/- 7	6 +/- 10	12 +/- 15
Abl1	ENSMUSG00000026842	c-abl oncogene 1, non-receptor tyrosine kinase	0.053	1	4 +/- 5	0.92	1	0 +/- 1	0 +/- 1	5 +/- 6	3 +/- 6	8 +/- 11
Akirin2	ENSMUSG00000028291	akirin 2	0.053	1	7 +/- 7	0.83	1	0 +/- 2	16 +/- 7	4 +/- 3	1 +/- 1	5 +/- 3
Cd38	ENSMUSG00000029084	CD38 antigen	0.053	1	8 +/- 9	0.16	1	2 +/- 5	26 +/- 12	6 +/- 6	3 +/- 6	9 +/- 11
Col26a1	ENSMUSG00000004415	collagen, type XXVI, alpha 1	0.3	1	3 +/- 5	0.053	1	10 +/- 10	52 +/- 14	1 +/- 2	1 +/- 2	2 +/- 2
Echs1	ENSMUSG00000025465	enoyl Coenzyme A hydratase, short chain, 1, mitochondrial	0.36	1	1 +/- 3	0.053	1	3 +/- 6	22 +/- 9	1 +/- 2	0 +/- 2	1 +/- 2
Fam72a	ENSMUSG00000055184	family with sequence similarity 72, member A	0.053	1	7 +/- 7	0.54	1	2 +/- 4	0 +/- 0	4 +/- 6	0 +/- 2	4 +/- 7
Galns	ENSMUSG00000015027	galactosamine (N-acetyl)-6-sulfate sulfatase	0.053	1	6 +/- 7	0.41	1	3 +/- 6	0 +/- 2	6 +/- 7	0 +/- 2	6 +/- 9
Inpp5e	ENSMUSG00000026925	inositol polyphosphate-5-phosphatase E	0.26	1	2 +/- 4	0.053	1	4 +/- 6	8 +/- 7	3 +/- 5	0 +/- 0	3 +/- 5
Lins	ENSMUSG00000053091	lines homolog (Drosophila)	0.61	1	0 +/- 1	0.053	1	6 +/- 7	34 +/- 8	0 +/- 1	2 +/- 5	3 +/- 5
Lmbr1l	ENSMUSG00000022999	limb region 1 like	0.053	1	2 +/- 5	0.21	1	7 +/- 7	12 +/- 9	2 +/- 4	0 +/- 3	2 +/- 3
Msx1	ENSMUSG00000048450	msh homeobox 1	0.053	1	1 +/- 3	0.56	1	1 +/- 3	11 +/- 9	1 +/- 3	3 +/- 7	4 +/- 9
Ndor1	ENSMUSG00000006471	NADPH dependent diflavin oxidoreductase 1	0.88	1	0 +/- 2	0.053	1	7 +/- 8	2 +/- 5	0 +/- 2	7 +/- 10	8 +/- 12
Neat1	ENSMUSG00000092274	nuclear paraspeckle assembly transcript 1 (non-protein coding)	0.053	1	5 +/- 7	0.57	1	0 +/- 1	51 +/- 15	2 +/- 3	2 +/- 4	4 +/- 6
Rhebl1	ENSMUSG00000023755	Ras homolog enriched in brain like 1	0.52	1	4 +/- 6	0.053	1	5 +/- 7	4 +/- 6	2 +/- 5	9 +/- 11	11 +/- 14
Rpl13a	ENSMUSG00000074129	ribosomal protein L13A	0.54	1	0 +/- 0	0.053	1	1 +/- 4	1 +/- 0	0 +/- 0	1 +/- 0	1 +/- 0
Slc17a8	ENSMUSG00000019935	solute carrier family 17 (sodium-dependent inorganic phosphate cotransporter), member 8	0.053	1	3 +/- 5	0.57	1	0 +/- 1	10 +/- 9	3 +/- 5	2 +/- 5	5 +/- 9
Slc30a4	ENSMUSG00000005802	solute carrier family 30 (zinc transporter), member 4	0.053	1	3 +/- 5	0.72	1	3 +/- 5	15 +/- 9	2 +/- 4	0 +/- 1	2 +/- 3
Snhg10	NA	NA	0.29	1	4 +/- 6	0.053	1	6 +/- 7	6 +/- 7	4 +/- 6	0 +/- 2	4 +/- 5
Tfap4	ENSMUSG00000005718	transcription factor AP4	0.053	1	8 +/- 8	0.35	1	1 +/- 3	12 +/- 8	7 +/- 6	2 +/- 5	9 +/- 10
Them4	ENSMUSG00000028145	thioesterase superfamily member 4	0.4	1	1 +/- 4	0.053	1	8 +/- 8	41 +/- 10	1 +/- 2	0 +/- 1	1 +/- 2
Timm17b	ENSMUSG00000031158	translocase of inner mitochondrial membrane 17b	0.75	1	0 +/- 2	0.053	1	7 +/- 8	3 +/- 5	0 +/- 2	7 +/- 10	8 +/- 11
Wdr3	ENSMUSG00000033285	WD repeat domain 3	0.5	1	3 +/- 4	0.053	1	8 +/- 8	0 +/- 1	3 +/- 5	2 +/- 5	5 +/- 4
Zfp770	ENSMUSG00000040321	zinc finger protein 770	0.87	1	0 +/- 1	0.053	1	13 +/- 10	0 +/- 0	0 +/- 1	8 +/- 10	8 +/- 10
2310009A05Rik	ENSMUSG00000098332	RIKEN cDNA 2310009A05 gene	0.48	1	0 +/- 2	0.054	1	4 +/- 6	3 +/- 5	0 +/- 2	2 +/- 5	2 +/- 4
Abcg2	ENSMUSG00000029802	ATP-binding cassette, sub-family G (WHITE), member 2	0.054	1	2 +/- 5	0.19	1	3 +/- 6	0 +/- 0	3 +/- 5	7 +/- 11	9 +/- 15
Ankrd34b	ENSMUSG00000045034	ankyrin repeat domain 34B	0.96	1	0 +/- 2	0.054	1	2 +/- 5	0 +/- 1	0 +/- 2	3 +/- 7	4 +/- 8
Atpaf1	ENSMUSG00000028710	ATP synthase mitochondrial F1 complex assembly factor 1	0.12	1	4 +/- 6	0.054	1	9 +/- 8	4 +/- 5	3 +/- 5	14 +/- 11	17 +/- 14
Baiap2	ENSMUSG00000025372	brain-specific angiogenesis inhibitor 1-associated protein 2	0.054	1	11 +/- 10	0.91	1	0 +/- 1	0 +/- 0	11 +/- 9	7 +/- 10	18 +/- 17
Cacna1g	ENSMUSG00000020866	calcium channel, voltage-dependent, T type, alpha 1G subunit	0.054	1	0 +/- 1	0.98	1	0 +/- 2	14 +/- 4	0 +/- 0	1 +/- 1	1 +/- 1
Ddx19b	ENSMUSG00000033658	DEAD (Asp-Glu-Ala-Asp) box polypeptide 19b	0.054	1	4 +/- 6	0.88	1	1 +/- 3	2 +/- 4	3 +/- 5	5 +/- 8	8 +/- 11
Farsa	ENSMUSG00000003808	phenylalanyl-tRNA synthetase, alpha subunit	0.054	1	10 +/- 9	0.38	1	4 +/- 0	29 +/- 7	3 +/- 4	7 +/- 7	9 +/- 10
Gpi1	ENSMUSG00000036427	glucose phosphate isomerase 1	0.69	1	1 +/- 3	0.054	1	8 +/- 9	6 +/- 7	0 +/- 2	11 +/- 12	11 +/- 14
Heatr6	ENSMUSG00000000976	HEAT repeat containing 6	0.86	1	0 +/- 2	0.054	1	6 +/- 8	22 +/- 12	0 +/- 2	2 +/- 5	2 +/- 4
Hectd1	ENSMUSG00000035247	HECT domain containing 1	0.054	1	1 +/- 4	0.6	1	4 +/- 6	7 +/- 8	1 +/- 3	1 +/- 3	2 +/- 2
Lonrf1	ENSMUSG00000039633	LON peptidase N-terminal domain and ring finger 1	0.098	1	3 +/- 5	0.054	1	5 +/- 8	22 +/- 13	2 +/- 4	0 +/- 3	2 +/- 3
Lypd6b	ENSMUSG00000026765	LY6/PLAUR domain containing 6B	0.054	1	4 +/- 6	0.71	1	2 +/- 5	2 +/- 5	4 +/- 6	8 +/- 12	12 +/- 17
Olig1	ENSMUSG00000046160	oligodendrocyte transcription factor 1	0.054	1	0 +/- 2	0.83	1	4 +/- 6	2 +/- 5	1 +/- 2	5 +/- 8	5 +/- 10
Pcdhga5	ENSMUSG00000103567	protocadherin gamma subfamily A, 5	0.054	1	2 +/- 5	0.1	1	9 +/- 9	22 +/- 12	2 +/- 4	1 +/- 4	3 +/- 3
Phospho2	ENSMUSG00000027088	phosphatase, orphan 2	0.054	1	2 +/- 5	0.59	1	1 +/- 3	13 +/- 11	3 +/- 5	0 +/- 3	3 +/- 8
Rbm24	ENSMUSG00000038132	RNA binding motif protein 24	0.054	1	8 +/- 9	0.29	1	1 +/- 3	0 +/- 0	8 +/- 8	3 +/- 7	11 +/- 14
Rhov	ENSMUSG00000034226	ras homolog gene family, member V	0.8	1	0 +/- 2	0.054	1	2 +/- 5	28 +/- 11	0 +/- 2	2 +/- 5	2 +/- 7
Rprd1a	ENSMUSG00000040446	regulation of nuclear pre-mRNA domain containing 1A	0.054	1	2 +/- 5	0.72	1	3 +/- 6	3 +/- 6	2 +/- 5	0 +/- 2	2 +/- 4
Slc38a2	ENSMUSG00000022462	solute carrier family 38, member 2	0.054	1	8 +/- 7	0.29	1	1 +/- 4	9 +/- 7	5 +/- 6	7 +/- 9	12 +/- 13
Snapc1	ENSMUSG00000021113	small nuclear RNA activating complex, polypeptide 1	0.054	1	7 +/- 8	0.93	1	1 +/- 3	19 +/- 13	4 +/- 6	1 +/- 5	6 +/- 10
Snx3	ENSMUSG00000019804	sorting nexin 3	0.054	1	4 +/- 6	0.95	1	1 +/- 4	1 +/- 3	4 +/- 6	1 +/- 4	5 +/- 9
Sox13	ENSMUSG00000070643	SRY (sex determining region Y)-box 13	0.054	1	1 +/- 3	0.44	1	0 +/- 0	24 +/- 9	0 +/- 2	0 +/- 2	1 +/- 3
Spry1	ENSMUSG00000037211	sprouty homolog 1 (Drosophila)	0.74	1	0 +/- 2	0.054	1	2 +/- 5	2 +/- 4	0 +/- 2	3 +/- 7	4 +/- 8
Syt9	ENSMUSG00000062542	synaptotagmin IX	0.054	1	4 +/- 6	0.94	1	0 +/- 0	28 +/- 8	2 +/- 2	1 +/- 1	3 +/- 2
Tradd	ENSMUSG00000031887	TNFRSF1A-associated via death domain	0.054	1	8 +/- 9	0.42	1	1 +/- 3	8 +/- 7	7 +/- 7	3 +/- 6	9 +/- 12
Vwc2l	ENSMUSG00000045648	von Willebrand factor C domain-containing protein 2-like	0.76	1	0 +/- 2	0.054	1	11 +/- 9	19 +/- 11	0 +/- 1	6 +/- 9	6 +/- 10
Wdr31	ENSMUSG00000028391	WD repeat domain 31	0.79	1	0 +/- 0	0.054	1	7 +/- 9	3 +/- 5	0 +/- 1	6 +/- 10	7 +/- 9
Zc2hc1a	ENSMUSG00000043542	zinc finger, C2HC-type containing 1A	0.55	1	2 +/- 4	0.054	1	1 +/- 4	34 +/- 14	1 +/- 2	2 +/- 5	3 +/- 6
Zfp637	ENSMUSG00000059689	zinc finger protein 637	0.054	1	3 +/- 5	0.31	1	7 +/- 9	18 +/- 9	2 +/- 3	8 +/- 9	9 +/- 12
Abcc8	ENSMUSG00000040136	ATP-binding cassette, sub-family C (CFTR/MRP), member 8	0.055	1	7 +/- 7	0.93	1	0 +/- 2	29 +/- 0	3 +/- 0	4 +/- 0	7 +/- 0
Acaa1a	ENSMUSG00000036138	acetyl-Coenzyme A acyltransferase 1A	0.85	1	0 +/- 2	0.055	1	6 +/- 7	43 +/- 13	0 +/- 1	1 +/- 3	1 +/- 3
Arhgef7	ENSMUSG00000031511	Rho guanine nucleotide exchange factor (GEF7)	0.97	1	0 +/- 2	0.055	1	12 +/- 10	5 +/- 6	0 +/- 1	9 +/- 11	9 +/- 11
Bid	ENSMUSG00000004446	BH3 interacting domain death agonist	0.98	1	0 +/- 0	0.055	1	4 +/- 6	2 +/- 5	0 +/- 0	3 +/- 7	3 +/- 7
Cops7a	ENSMUSG00000030127	COP9 (constitutive photomorphogenic) homolog, subunit 7a (Arabidopsis thaliana)	0.055	1	1 +/- 4	0.41	1	4 +/- 6	6 +/- 7	1 +/- 3	6 +/- 10	7 +/- 12
Cox15	ENSMUSG00000040018	cytochrome c oxidase assembly protein 15	0.055	1	10 +/- 9	0.45	1	2 +/- 4	1 +/- 3	9 +/- 9	3 +/- 7	12 +/- 15
Dnajb12	ENSMUSG00000020109	DnaJ (Hsp40) homolog, subfamily B, member 12	0.75	1	0 +/- 2	0.055	1	9 +/- 9	0 +/- 1	0 +/- 2	8 +/- 11	9 +/- 13
Dnajc5	ENSMUSG00000000826	DnaJ (Hsp40) homolog, subfamily C, member 5	0.055	1	1 +/- 3	0.24	1	6 +/- 7	7 +/- 7	1 +/- 3	7 +/- 8	8 +/- 10
Enthd2	ENSMUSG00000025377	ENTH domain containing 2	0.055	1	6 +/- 7	0.84	1	1 +/- 3	1 +/- 2	5 +/- 6	7 +/- 10	12 +/- 15
Esyt3	ENSMUSG00000037681	extended synaptotagmin-like protein 3	0.51	1	1 +/- 2	0.055	1	7 +/- 7	13 +/- 9	0 +/- 2	2 +/- 5	3 +/- 4
Fam49b	ENSMUSG00000022378	family with sequence similarity 49, member B	0.055	1	2 +/- 4	0.32	1	0 +/- 2	13 +/- 10	2 +/- 4	1 +/- 3	3 +/- 7
Gabra3	ENSMUSG00000031343	gamma-aminobutyric acid (GABA) A receptor, subunit alpha 3	0.055	1	3 +/- 5	0.32	1	0 +/- 2	0 +/- 0	3 +/- 5	2 +/- 4	5 +/- 8
Ica1	ENSMUSG00000062995	islet cell autoantigen 1	0.055	1	8 +/- 8	0.12	1	5 +/- 6	58 +/- 0	3 +/- 0	1 +/- 0	3 +/- 0
Kank3	ENSMUSG00000042099	KN motif and ankyrin repeat domains 3	0.055	1	3 +/- 5	0.48	1	2 +/- 5	1 +/- 2	3 +/- 3	7 +/- 4	10 +/- 5
Plaa	ENSMUSG00000028577	phospholipase A2, activating protein	0.73	1	2 +/- 4	0.055	1	11 +/- 9	1 +/- 4	1 +/- 4	4 +/- 8	5 +/- 6
Rab40c	ENSMUSG00000025730	Rab40C, member RAS oncogene family	0.85	1	0 +/- 1	0.055	1	12 +/- 11	8 +/- 8	0 +/- 1	6 +/- 8	6 +/- 8
Rcan3	ENSMUSG00000059713	regulator of calcineurin 3	0.12	1	4 +/- 6	0.055	1	6 +/- 8	10 +/- 8	3 +/- 5	10 +/- 11	13 +/- 15
Slc16a3	ENSMUSG00000025161	solute carrier family 16 (monocarboxylic acid transporters), member 3	0.7	1	0 +/- 2	0.055	1	10 +/- 10	1 +/- 4	0 +/- 2	5 +/- 9	5 +/- 8
Slc2a6	ENSMUSG00000036067	solute carrier family 2 (facilitated glucose transporter), member 6	0.055	1	5 +/- 7	0.37	1	0 +/- 0	3 +/- 5	5 +/- 6	3 +/- 6	8 +/- 11
Slc9a1	ENSMUSG00000028854	solute carrier family 9 (sodium/hydrogen exchanger), member 1	0.5	1	0 +/- 2	0.055	1	8 +/- 9	2 +/- 5	0 +/- 2	9 +/- 12	9 +/- 13
Surf4	ENSMUSG00000014867	surfeit gene 4	0.38	1	3 +/- 4	0.055	1	0 +/- 2	1 +/- 2	3 +/- 5	6 +/- 8	9 +/- 11
Tmem65	ENSMUSG00000062373	transmembrane protein 65	0.055	1	0 +/- 2	0.95	1	1 +/- 4	0 +/- 2	0 +/- 2	3 +/- 6	3 +/- 8
Wdr75	ENSMUSG00000025995	WD repeat domain 75	0.63	1	0 +/- 1	0.055	1	10 +/- 10	2 +/- 4	0 +/- 0	8 +/- 11	8 +/- 11
Arhgap11a	ENSMUSG00000041219	Rho GTPase activating protein 11A	0.17	1	5 +/- 6	0.056	1	8 +/- 8	11 +/- 8	2 +/- 4	12 +/- 10	14 +/- 13
B630005N14Rik	ENSMUSG00000042742	RIKEN cDNA B630005N14 gene	0.98	1	0 +/- 1	0.056	1	1 +/- 2	0 +/- 1	0 +/- 2	1 +/- 5	2 +/- 6
Desi2	ENSMUSG00000026502	desumoylating isopeptidase 2	0.056	1	3 +/- 5	0.74	1	1 +/- 4	3 +/- 6	3 +/- 5	7 +/- 10	10 +/- 14
Fam107a	ENSMUSG00000021750	family with sequence similarity 107, member A	0.056	1	9 +/- 9	0.37	1	0 +/- 1	41 +/- 13	3 +/- 4	3 +/- 6	6 +/- 9
Haghl	ENSMUSG00000061046	hydroxyacylglutathione hydrolase-like	0.056	1	2 +/- 5	0.52	1	5 +/- 7	21 +/- 9	1 +/- 3	6 +/- 9	8 +/- 11
Lnx2	ENSMUSG00000016520	ligand of numb-protein X 2	0.76	1	0 +/- 1	0.056	1	5 +/- 6	39 +/- 8	0 +/- 1	3 +/- 4	3 +/- 5
Mtf1	ENSMUSG00000028890	metal response element binding transcription factor 1	0.85	1	0 +/- 2	0.056	1	5 +/- 7	0 +/- 1	0 +/- 2	3 +/- 7	3 +/- 6
Parvb	ENSMUSG00000022438	parvin, beta	0.48	1	0 +/- 1	0.056	1	8 +/- 8	1 +/- 3	0 +/- 1	3 +/- 8	3 +/- 7
Pls3	ENSMUSG00000016382	plastin 3 (T-isoform)	0.49	1	0 +/- 0	0.056	1	0 +/- 1	52 +/- 14	0 +/- 0	0 +/- 0	0 +/- 0
Rlf	ENSMUSG00000049878	rearranged L-myc fusion sequence	0.12	1	8 +/- 8	0.056	1	13 +/- 10	0 +/- 0	8 +/- 8	1 +/- 3	8 +/- 6
Rsbn1l	ENSMUSG00000039968	round spermatid basic protein 1-like	0.77	1	2 +/- 4	0.056	1	2 +/- 5	0 +/- 2	2 +/- 4	5 +/- 9	7 +/- 12
Sh3pxd2b	ENSMUSG00000040711	SH3 and PX domains 2B	0.056	1	5 +/- 7	0.72	1	2 +/- 4	12 +/- 9	4 +/- 6	7 +/- 11	10 +/- 15
Zfp318	ENSMUSG00000015597	zinc finger protein 318	0.056	1	9 +/- 9	0.95	1	1 +/- 3	8 +/- 5	6 +/- 5	2 +/- 2	8 +/- 5
Asrgl1	ENSMUSG00000024654	asparaginase like 1	0.057	1	10 +/- 10	0.23	1	1 +/- 3	4 +/- 6	6 +/- 7	8 +/- 12	15 +/- 18
Bach2	ENSMUSG00000040270	BTB and CNC homology 2	0.057	1	9 +/- 8	0.56	1	0 +/- 1	7 +/- 7	6 +/- 6	5 +/- 8	11 +/- 13
Camsap2	ENSMUSG00000041570	calmodulin regulated spectrin-associated protein family, member 2	0.81	1	0 +/- 2	0.057	1	1 +/- 4	3 +/- 5	0 +/- 2	0 +/- 2	0 +/- 1
Cbr3	ENSMUSG00000022947	carbonyl reductase 3	0.18	1	1 +/- 3	0.057	1	1 +/- 3	31 +/- 8	1 +/- 3	0 +/- 1	1 +/- 4
Ccdc117	ENSMUSG00000020482	coiled-coil domain containing 117	0.73	1	1 +/- 2	0.057	1	5 +/- 7	2 +/- 5	1 +/- 2	2 +/- 5	2 +/- 4
Cep170b	ENSMUSG00000072825	centrosomal protein 170B	0.057	1	4 +/- 6	1	1	0 +/- 2	1 +/- 3	4 +/- 6	5 +/- 9	9 +/- 13
Ckap4	ENSMUSG00000046841	cytoskeleton-associated protein 4	0.057	1	8 +/- 8	0.36	1	0 +/- 2	2 +/- 4	6 +/- 7	7 +/- 9	12 +/- 15
Fam20a	ENSMUSG00000020614	family with sequence similarity 20, member A	0.057	1	8 +/- 8	0.81	1	0 +/- 2	0 +/- 1	7 +/- 7	4 +/- 7	11 +/- 13
Greb1	ENSMUSG00000036523	gene regulated by estrogen in breast cancer protein	0.057	1	9 +/- 8	0.24	1	3 +/- 6	1 +/- 2	6 +/- 7	14 +/- 13	19 +/- 18
Insig1	ENSMUSG00000045294	insulin induced gene 1	0.057	1	9 +/- 9	0.92	1	0 +/- 1	16 +/- 10	6 +/- 7	4 +/- 8	10 +/- 13
Itga10	ENSMUSG00000090210	integrin, alpha 10	0.057	1	5 +/- 6	0.27	1	5 +/- 7	0 +/- 1	4 +/- 6	0 +/- 1	4 +/- 6
Lix1	ENSMUSG00000047786	limb expression 1 homolog (chicken)	0.057	1	8 +/- 9	0.94	1	0 +/- 0	6 +/- 7	5 +/- 7	5 +/- 9	10 +/- 14
Lmf2	ENSMUSG00000022614	lipase maturation factor 2	0.92	1	0 +/- 1	0.057	1	12 +/- 11	10 +/- 9	0 +/- 1	6 +/- 10	6 +/- 10
Lphn3	NA	NA	0.057	1	1 +/- 3	0.88	1	3 +/- 6	1 +/- 3	1 +/- 3	1 +/- 4	2 +/- 3
Pde1b	ENSMUSG00000022489	phosphodiesterase 1B, Ca2+-calmodulin dependent	0.95	1	1 +/- 2	0.057	1	7 +/- 8	0 +/- 0	0 +/- 2	10 +/- 11	10 +/- 12
Prkaa1	ENSMUSG00000050697	protein kinase, AMP-activated, alpha 1 catalytic subunit	0.075	1	10 +/- 9	0.057	1	13 +/- 10	2 +/- 4	7 +/- 8	2 +/- 5	9 +/- 6
Rassf5	ENSMUSG00000026430	Ras association (RalGDS/AF-6) domain family member 5	0.057	1	5 +/- 7	0.94	1	0 +/- 1	7 +/- 8	2 +/- 4	2 +/- 6	4 +/- 9
Slc18b1	ENSMUSG00000037455	solute carrier family 18, subfamily B, member 1	0.057	1	7 +/- 8	0.84	1	0 +/- 2	2 +/- 4	6 +/- 7	6 +/- 10	12 +/- 15
Smyd5	ENSMUSG00000033706	SET and MYND domain containing 5	0.97	1	0 +/- 1	0.057	1	9 +/- 9	33 +/- 9	0 +/- 0	4 +/- 6	4 +/- 6
Sp8	ENSMUSG00000048562	trans-acting transcription factor 8	0.59	1	0 +/- 2	0.057	1	10 +/- 9	0 +/- 1	0 +/- 1	9 +/- 12	10 +/- 11
Tfip11	ENSMUSG00000029345	tuftelin interacting protein 11	0.057	1	3 +/- 5	0.61	1	1 +/- 3	7 +/- 7	2 +/- 5	5 +/- 8	7 +/- 12
Thop1	ENSMUSG00000004929	thimet oligopeptidase 1	0.057	1	NA	0.21	1	4 +/- 6	12 +/- 9	5 +/- 6	0 +/- 1	5 +/- 7
Wdr4	ENSMUSG00000024037	WD repeat domain 4	0.057	1	4 +/- 6	0.89	1	0 +/- 1	0 +/- 2	3 +/- 5	1 +/- 4	4 +/- 8
Xrn1	ENSMUSG00000032410	5'-3' exoribonuclease 1	0.82	1	0 +/- 0	0.057	1	8 +/- 8	4 +/- 6	0 +/- 0	6 +/- 10	6 +/- 10
l7Rn6	ENSMUSG00000062797	lethal, Chr 7, Rinchik 6	0.58	1	1 +/- 2	0.057	1	9 +/- 10	7 +/- 7	0 +/- 2	8 +/- 11	9 +/- 12
5330413P13Rik	ENSMUSG00000086822	RIKEN cDNA 5330413P13 gene	0.058	1	6 +/- 8	0.71	1	2 +/- 5	45 +/- 12	2 +/- 3	3 +/- 6	5 +/- 8
Arhgef25	ENSMUSG00000019467	Rho guanine nucleotide exchange factor (GEF) 25	0.49	1	2 +/- 5	0.058	1	12 +/- 10	6 +/- 8	2 +/- 5	2 +/- 6	4 +/- 4
B3gnt7	ENSMUSG00000079445	UDP-GlcNAc:betaGal beta-1,3-N-acetylglucosaminyltransferase 7	0.058	1	7 +/- 8	0.79	1	0 +/- 1	9 +/- 8	5 +/- 6	2 +/- 6	7 +/- 11
Bag4	ENSMUSG00000037316	BCL2-associated athanogene 4	0.54	1	0 +/- 1	0.058	1	13 +/- 9	11 +/- 9	0 +/- 0	7 +/- 9	7 +/- 9
Cdc5l	ENSMUSG00000023932	cell division cycle 5-like (S. pombe)	0.47	1	1 +/- 2	0.058	1	6 +/- 8	1 +/- 2	0 +/- 2	4 +/- 8	4 +/- 6
Ddx23	ENSMUSG00000003360	DEAD (Asp-Glu-Ala-Asp) box polypeptide 23	0.058	1	4 +/- 5	0.99	1	0 +/- 1	3 +/- 6	3 +/- 6	2 +/- 6	5 +/- 10
Dnajc2	ENSMUSG00000029014	DnaJ (Hsp40) homolog, subfamily C, member 2	0.36	1	2 +/- 5	0.058	1	8 +/- 8	11 +/- 10	2 +/- 5	1 +/- 5	3 +/- 3
Esrrb	ENSMUSG00000021255	estrogen related receptor, beta	0.42	1	2 +/- 4	0.058	1	10 +/- 10	5 +/- 6	1 +/- 3	12 +/- 13	13 +/- 16
G0s2	ENSMUSG00000009633	G0/G1 switch gene 2	0.058	1	5 +/- 6	0.43	1	1 +/- 2	3 +/- 5	4 +/- 6	2 +/- 5	6 +/- 10
Gtf2a1	ENSMUSG00000020962	general transcription factor II A, 1	0.058	1	3 +/- 5	0.54	1	2 +/- 5	0 +/- 2	2 +/- 4	7 +/- 10	9 +/- 14
Lats1	ENSMUSG00000040021	large tumor suppressor	0.34	1	0 +/- 1	0.058	1	11 +/- 9	0 +/- 0	0 +/- 1	10 +/- 11	10 +/- 12
Mcat	ENSMUSG00000048755	malonyl CoA:ACP acyltransferase (mitochondrial)	0.058	1	4 +/- 6	0.26	1	0 +/- 2	1 +/- 2	2 +/- 5	4 +/- 8	6 +/- 12
Nfe2l3	ENSMUSG00000029832	nuclear factor, erythroid derived 2, like 3	0.058	1	7 +/- 7	0.24	1	5 +/- 8	0 +/- 1	6 +/- 7	14 +/- 13	19 +/- 18
Pcgf6	ENSMUSG00000025050	polycomb group ring finger 6	0.56	1	1 +/- 2	0.058	1	4 +/- 6	1 +/- 3	1 +/- 3	1 +/- 4	2 +/- 3
Rbms3	ENSMUSG00000039607	RNA binding motif, single stranded interacting protein	0.058	1	4 +/- 5	0.48	1	0 +/- 1	15 +/- 10	2 +/- 4	1 +/- 3	3 +/- 7
Rnasek	ENSMUSG00000093989	ribonuclease, RNase K	0.058	1	2 +/- 4	0.81	1	4 +/- 6	2 +/- 1	2 +/- 1	6 +/- 3	8 +/- 2
Tssc1	ENSMUSG00000036613	tumor suppressing subtransferable candidate 1	0.091	1	3 +/- 6	0.058	1	3 +/- 6	7 +/- 8	3 +/- 5	0 +/- 1	3 +/- 5
Unc119b	ENSMUSG00000046562	unc-119 homolog B (C. elegans)	0.47	1	2 +/- 4	0.058	1	9 +/- 8	3 +/- 6	2 +/- 4	10 +/- 11	12 +/- 14
Xrcc4	ENSMUSG00000021615	X-ray repair complementing defective repair in Chinese hamster cells 4	0.058	1	7 +/- 7	0.93	1	0 +/- 0	6 +/- 7	5 +/- 6	4 +/- 7	9 +/- 12
Zfp296	ENSMUSG00000011267	zinc finger protein 296	0.12	1	4 +/- 6	0.058	1	11 +/- 10	7 +/- 7	2 +/- 4	15 +/- 12	17 +/- 14
Zfp592	ENSMUSG00000005621	zinc finger protein 592	0.49	1	0 +/- 1	0.058	1	10 +/- 9	0 +/- 1	0 +/- 1	9 +/- 10	10 +/- 11
2610017I09Rik	NA	NA	0.99	1	0 +/- 1	0.059	1	8 +/- 9	0 +/- 1	0 +/- 1	6 +/- 10	6 +/- 9
A930012L18Rik	ENSMUSG00000097610	RIKEN cDNA A930012L18 gene	0.49	1	1 +/- 2	0.059	1	7 +/- 8	35 +/- 9	0 +/- 1	1 +/- 1	1 +/- 2
Amn1	ENSMUSG00000068250	antagonist of mitotic exit network 1	0.059	1	6 +/- 7	0.27	1	3 +/- 5	2 +/- 4	6 +/- 7	1 +/- 4	7 +/- 10
BC048403	ENSMUSG00000053684	cDNA sequence BC048403	0.33	1	1 +/- 4	0.059	1	6 +/- 8	26 +/- 14	1 +/- 3	1 +/- 3	2 +/- 2
Cacng3	ENSMUSG00000066189	calcium channel, voltage-dependent, gamma subunit 3	0.47	1	0 +/- 0	0.059	1	9 +/- 9	2 +/- 4	0 +/- 0	7 +/- 11	7 +/- 11
Calm3	ENSMUSG00000019370	calmodulin 3	0.059	1	14 +/- 10	0.57	1	0 +/- 1	3 +/- 6	7 +/- 8	4 +/- 8	11 +/- 15
Clvs1	ENSMUSG00000041216	clavesin 1	0.059	1	5 +/- 6	0.46	1	1 +/- 2	17 +/- 12	4 +/- 6	2 +/- 5	6 +/- 10
Dazap1	ENSMUSG00000069565	DAZ associated protein 1	0.059	1	4 +/- 6	0.47	1	4 +/- 6	0 +/- 0	5 +/- 7	0 +/- 1	5 +/- 7
Fbxo17	ENSMUSG00000030598	F-box protein 17	0.059	1	8 +/- 8	0.23	1	3 +/- 5	15 +/- 8	6 +/- 6	1 +/- 3	7 +/- 8
Gpr116	NA	NA	0.74	1	0 +/- 2	0.059	1	1 +/- 3	2 +/- 5	0 +/- 2	0 +/- 1	0 +/- 1
Gpr63	ENSMUSG00000040372	G protein-coupled receptor 63	0.72	1	0 +/- 1	0.059	1	5 +/- 6	1 +/- 4	0 +/- 0	3 +/- 7	3 +/- 6
Gps1	ENSMUSG00000025156	G protein pathway suppressor 1	0.5	1	0 +/- 2	0.059	1	2 +/- 5	3 +/- 5	0 +/- 2	2 +/- 5	3 +/- 6
Irak3	ENSMUSG00000020227	interleukin-1 receptor-associated kinase 3	0.93	1	0 +/- 0	0.059	1	8 +/- 9	3 +/- 5	0 +/- 0	6 +/- 10	6 +/- 9
Ispd	ENSMUSG00000043153	isoprenoid synthase domain containing	0.059	1	6 +/- 7	0.23	1	5 +/- 7	2 +/- 5	4 +/- 7	0 +/- 1	5 +/- 6
Lamp1	ENSMUSG00000031447	lysosomal-associated membrane protein 1	0.059	1	1 +/- 3	0.29	1	0 +/- 1	7 +/- 8	1 +/- 3	0 +/- 3	1 +/- 5
Lrrfip1	ENSMUSG00000026305	leucine rich repeat (in FLII) interacting protein 1	0.059	1	0 +/- 0	0.17	1	4 +/- 7	6 +/- 7	0 +/- 0	4 +/- 7	4 +/- 8
Mcam	ENSMUSG00000032135	melanoma cell adhesion molecule	0.059	1	5 +/- 7	0.5	1	2 +/- 5	0 +/- 2	3 +/- 5	9 +/- 12	12 +/- 15
Mpp6	ENSMUSG00000038388	membrane protein, palmitoylated 6 (MAGUK p55 subfamily member 6)	0.059	1	6 +/- 7	0.12	1	9 +/- 8	10 +/- 8	3 +/- 5	12 +/- 12	16 +/- 15
Mrps18b	ENSMUSG00000024436	mitochondrial ribosomal protein S18B	0.059	1	5 +/- 6	0.23	1	2 +/- 4	4 +/- 4	6 +/- 5	1 +/- 2	7 +/- 5
Mtx2	ENSMUSG00000027099	metaxin 2	0.059	1	4 +/- 6	0.34	1	2 +/- 5	13 +/- 8	3 +/- 4	6 +/- 9	9 +/- 12
Noc4l	ENSMUSG00000033294	nucleolar complex associated 4 homolog (S. cerevisiae)	0.059	1	8 +/- 8	0.54	1	2 +/- 4	6 +/- 7	5 +/- 6	9 +/- 9	13 +/- 13
Nr3c1	ENSMUSG00000024431	nuclear receptor subfamily 3, group C, member 1	0.11	1	1 +/- 3	0.059	1	0 +/- 1	5 +/- 7	1 +/- 3	1 +/- 4	2 +/- 7
Rnf216	ENSMUSG00000045078	ring finger protein 216	0.64	1	0 +/- 0	0.059	1	2 +/- 4	4 +/- 6	0 +/- 0	2 +/- 6	2 +/- 5
Sesn1	ENSMUSG00000038332	sestrin 1	0.059	1	2 +/- 5	0.96	1	0 +/- 1	1 +/- 3	2 +/- 4	2 +/- 7	4 +/- 10
Sms	ENSMUSG00000071708	spermine synthase	0.33	1	0 +/- 2	0.059	1	5 +/- 7	0 +/- 1	1 +/- 2	2 +/- 5	2 +/- 4
Syt7	ENSMUSG00000024743	synaptotagmin VII	0.059	1	2 +/- 4	0.71	1	0 +/- 2	1 +/- 3	2 +/- 4	3 +/- 6	4 +/- 9
Taz	ENSMUSG00000009995	tafazzin	0.059	1	6 +/- 0	0.46	1	0 +/- 1	6 +/- 2	4 +/- 2	4 +/- 2	8 +/- 1
Tmem167	ENSMUSG00000012422	transmembrane protein 167	0.059	1	2 +/- 4	0.63	1	4 +/- 6	0 +/- 1	2 +/- 4	8 +/- 11	10 +/- 14
Zfp784	ENSMUSG00000043290	zinc finger protein 784	0.48	1	1 +/- 3	0.059	1	13 +/- 11	30 +/- 10	0 +/- 2	5 +/- 7	5 +/- 6
Afap1	ENSMUSG00000029094	actin filament associated protein 1	0.06	1	8 +/- 8	0.32	1	1 +/- 4	0 +/- 0	6 +/- 0	10 +/- 0	15 +/- 0
Anp32e	ENSMUSG00000015749	acidic (leucine-rich) nuclear phosphoprotein 32 family, member E	0.06	1	3 +/- 5	0.79	1	3 +/- 5	8 +/- 8	3 +/- 5	6 +/- 9	9 +/- 13
Arhgap18	ENSMUSG00000039031	Rho GTPase activating protein 18	0.06	1	5 +/- 7	0.69	1	1 +/- 3	1 +/- 3	4 +/- 6	7 +/- 9	11 +/- 14
Cbx6	ENSMUSG00000089715	chromobox 6	0.06	1	9 +/- 8	0.6	1	0 +/- 2	13 +/- 11	7 +/- 7	3 +/- 7	10 +/- 13
Coq2	ENSMUSG00000029319	coenzyme Q2 homolog, prenyltransferase (yeast)	0.67	1	1 +/- 3	0.06	1	9 +/- 9	20 +/- 12	1 +/- 2	7 +/- 9	8 +/- 10
Dach1	ENSMUSG00000055639	dachshund 1 (Drosophila)	0.77	1	0 +/- 2	0.06	1	2 +/- 5	15 +/- 11	0 +/- 2	0 +/- 2	1 +/- 2
Dnahc10	NA	NA	0.06	1	10 +/- 9	0.41	1	1 +/- 3	1 +/- 2	8 +/- 7	10 +/- 11	18 +/- 17
Fbxl3	ENSMUSG00000022124	F-box and leucine-rich repeat protein 3	0.9	1	2 +/- 4	0.06	1	10 +/- 9	7 +/- 8	1 +/- 4	3 +/- 8	4 +/- 5
Hus1	ENSMUSG00000020413	Hus1 homolog (S. pombe)	0.06	1	8 +/- 8	0.22	1	3 +/- 5	3 +/- 5	5 +/- 6	11 +/- 11	16 +/- 16
Manba	ENSMUSG00000028164	mannosidase, beta A, lysosomal	0.06	1	6 +/- 7	0.69	1	1 +/- 3	24 +/- 12	4 +/- 5	2 +/- 4	6 +/- 9
Mutyh	ENSMUSG00000028687	mutY homolog (E. coli)	0.06	1	5 +/- 7	0.079	1	6 +/- 8	0 +/- 2	4 +/- 6	1 +/- 3	4 +/- 5
Ncdn	ENSMUSG00000028833	neurochondrin	0.06	1	0 +/- 2	0.089	1	4 +/- 6	13 +/- 9	0 +/- 1	2 +/- 5	2 +/- 4
Nubp2	ENSMUSG00000039183	nucleotide binding protein 2	0.06	1	6 +/- 7	0.83	1	1 +/- 4	27 +/- 12	4 +/- 5	1 +/- 3	5 +/- 8
Pik3r4	ENSMUSG00000032571	phosphatidylinositol 3 kinase, regulatory subunit, polypeptide 4, p150	0.074	1	4 +/- 6	0.06	1	6 +/- 8	21 +/- 8	2 +/- 3	7 +/- 9	9 +/- 11
Prpsap1	ENSMUSG00000015869	phosphoribosyl pyrophosphate synthetase-associated protein 1	0.92	1	0 +/- 1	0.06	1	13 +/- 11	22 +/- 10	0 +/- 1	5 +/- 7	6 +/- 7
Rtca	ENSMUSG00000000339	RNA 3'-terminal phosphate cyclase	0.06	1	6 +/- 7	0.72	1	0 +/- 0	0 +/- 1	5 +/- 7	5 +/- 10	10 +/- 15
Rusc1	ENSMUSG00000041263	RUN and SH3 domain containing 1	0.06	1	3 +/- 5	0.27	1	8 +/- 9	16 +/- 9	1 +/- 3	9 +/- 10	11 +/- 13
Slc16a10	ENSMUSG00000019838	solute carrier family 16 (monocarboxylic acid transporters), member 10	0.06	1	9 +/- 7	0.67	1	1 +/- 3	2 +/- 4	8 +/- 8	4 +/- 6	12 +/- 12
Tmem11	ENSMUSG00000043284	transmembrane protein 11	0.06	1	7 +/- 8	0.71	1	1 +/- 3	0 +/- 1	7 +/- 8	3 +/- 8	11 +/- 14
Trim39	ENSMUSG00000045409	tripartite motif-containing 39	0.55	1	2 +/- 5	0.06	1	3 +/- 6	4 +/- 6	2 +/- 5	0 +/- 1	2 +/- 4
Yeats4	ENSMUSG00000020171	YEATS domain containing 4	0.76	1	0 +/- 1	0.06	1	1 +/- 4	0 +/- 2	0 +/- 1	1 +/- 4	1 +/- 3
Zfp579	ENSMUSG00000051550	zinc finger protein 579	0.47	1	1 +/- 4	0.06	1	2 +/- 4	0 +/- 1	1 +/- 3	5 +/- 8	6 +/- 10
AU019823	ENSMUSG00000059820	expressed sequence AU019823	0.56	1	1 +/- 2	0.061	1	9 +/- 10	7 +/- 7	0 +/- 2	10 +/- 11	10 +/- 13
Apbb3	NA	NA	0.14	1	8 +/- 8	0.061	1	1 +/- 3	0 +/- 1	5 +/- 7	1 +/- 3	6 +/- 9
Ctf1	ENSMUSG00000042340	cardiotrophin 1	0.95	1	0 +/- 0	0.061	1	9 +/- 9	9 +/- 10	0 +/- 0	8 +/- 11	8 +/- 11
Etfb	ENSMUSG00000004610	electron transferring flavoprotein, beta polypeptide	0.21	1	5 +/- 6	0.061	1	1 +/- 2	1 +/- 3	4 +/- 6	5 +/- 9	9 +/- 13
Fam162a	ENSMUSG00000003955	family with sequence similarity 162, member A	0.93	1	0 +/- 0	0.061	1	8 +/- 9	0 +/- 2	0 +/- 0	7 +/- 10	7 +/- 10
Gata2	ENSMUSG00000015053	GATA binding protein 2	0.64	1	0 +/- 0	0.061	1	4 +/- 6	0 +/- 0	0 +/- 0	2 +/- 7	2 +/- 7
Igsf9b	ENSMUSG00000034275	immunoglobulin superfamily, member 9B	0.061	1	2 +/- 4	0.31	1	3 +/- 6	4 +/- 6	1 +/- 3	6 +/- 10	8 +/- 13
Irf1	ENSMUSG00000018899	interferon regulatory factor 1	0.061	1	2 +/- 5	0.85	1	0 +/- 0	0 +/- 0	3 +/- 5	2 +/- 6	5 +/- 11
Mrpl17	ENSMUSG00000030879	mitochondrial ribosomal protein L17	0.061	1	5 +/- 7	0.84	1	0 +/- 2	0 +/- 0	4 +/- 6	1 +/- 5	5 +/- 10
Mtus2	ENSMUSG00000029651	microtubule associated tumor suppressor candidate 2	0.38	1	3 +/- 6	0.061	1	4 +/- 6	10 +/- 2	3 +/- 1	0 +/- 0	3 +/- 2
Nvl	ENSMUSG00000026516	nuclear VCP-like	0.061	1	7 +/- 7	0.41	1	3 +/- 6	22 +/- 3	6 +/- 2	1 +/- 1	7 +/- 1
Polr2m	ENSMUSG00000032199	polymerase (RNA) II (DNA directed) polypeptide M	0.29	1	4 +/- 7	0.061	1	9 +/- 9	10 +/- 9	4 +/- 7	0 +/- 2	5 +/- 5
Pyroxd1	ENSMUSG00000041671	pyridine nucleotide-disulphide oxidoreductase domain 1	0.79	1	0 +/- 1	0.061	1	7 +/- 8	0 +/- 0	0 +/- 1	3 +/- 8	3 +/- 7
Slc6a9	ENSMUSG00000028542	solute carrier family 6 (neurotransmitter transporter, glycine), member 9	0.061	1	6 +/- 7	0.12	1	4 +/- 7	1 +/- 3	6 +/- 4	0 +/- 1	6 +/- 4
Tor1b	ENSMUSG00000026848	torsin family 1, member B	0.061	1	7 +/- 7	0.13	1	7 +/- 8	7 +/- 7	4 +/- 5	13 +/- 10	17 +/- 14
Tpgs2	ENSMUSG00000024269	tubulin polyglutamylase complex subunit 2	0.061	1	8 +/- 8	0.28	1	1 +/- 3	2 +/- 4	5 +/- 6	7 +/- 9	12 +/- 13
Zfat	ENSMUSG00000022335	zinc finger and AT hook domain containing	0.061	1	5 +/- 6	0.38	1	2 +/- 5	5 +/- 7	3 +/- 5	7 +/- 10	10 +/- 14
Zfhx2as	NA	NA	0.43	1	3 +/- 5	0.061	1	4 +/- 6	3 +/- 5	3 +/- 5	0 +/- 0	3 +/- 5
4632415K11Rik	NA	NA	0.51	1	1 +/- 4	0.062	1	10 +/- 9	9 +/- 8	1 +/- 2	5 +/- 9	5 +/- 7
Abracl	ENSMUSG00000078453	ABRA C-terminal like	0.062	1	7 +/- 8	0.89	1	0 +/- 0	5 +/- 7	3 +/- 6	2 +/- 5	5 +/- 10
Alyref	ENSMUSG00000025134	Aly/REF export factor	0.062	1	11 +/- 10	0.13	1	5 +/- 7	9 +/- 8	4 +/- 5	12 +/- 11	16 +/- 15
Commd5	ENSMUSG00000055041	COMM domain containing 5	0.062	1	4 +/- 6	0.51	1	0 +/- 2	3 +/- 6	5 +/- 6	3 +/- 7	8 +/- 12
Ctu1	ENSMUSG00000038888	cytosolic thiouridylase subunit 1 homolog (S. pombe)	0.062	1	4 +/- 7	0.26	1	5 +/- 7	4 +/- 7	3 +/- 6	10 +/- 14	14 +/- 18
Fbxo42	ENSMUSG00000028920	F-box protein 42	0.062	1	8 +/- 8	0.46	1	3 +/- 5	0 +/- 1	8 +/- 5	1 +/- 2	8 +/- 5
Gm14634	ENSMUSG00000085891	predicted gene 14634	0.47	1	1 +/- 3	0.062	1	8 +/- 9	2 +/- 4	1 +/- 2	10 +/- 10	11 +/- 12
Ints6	ENSMUSG00000035161	integrator complex subunit 6	0.062	1	10 +/- 9	0.099	1	7 +/- 8	1 +/- 4	9 +/- 8	0 +/- 1	9 +/- 9
Map9	ENSMUSG00000033900	microtubule-associated protein 9	0.4	1	1 +/- 2	0.062	1	0 +/- 2	0 +/- 1	1 +/- 2	1 +/- 4	2 +/- 6
Mpi	ENSMUSG00000032306	mannose phosphate isomerase	0.37	1	1 +/- 3	0.062	1	4 +/- 6	5 +/- 6	1 +/- 3	6 +/- 9	7 +/- 11
Mrpl14	ENSMUSG00000023939	mitochondrial ribosomal protein L14	0.062	1	4 +/- 6	0.81	1	1 +/- 4	7 +/- 7	3 +/- 5	6 +/- 9	9 +/- 13
Rbm27	ENSMUSG00000024491	RNA binding motif protein 27	0.15	1	2 +/- 5	0.062	1	11 +/- 9	10 +/- 8	1 +/- 3	11 +/- 12	13 +/- 14
Sema4g	ENSMUSG00000025207	sema domain, immunoglobulin domain (Ig), transmembrane domain (TM) and short cytoplasmic domain, (semaphorin) 4G	0.9	1	0 +/- 1	0.062	1	12 +/- 10	21 +/- 9	0 +/- 1	7 +/- 8	7 +/- 8
Tec	ENSMUSG00000029217	tec protein tyrosine kinase	0.062	1	6 +/- 8	0.71	1	1 +/- 3	0 +/- 2	6 +/- 7	9 +/- 12	14 +/- 17
Tmem238	ENSMUSG00000030431	transmembrane protein 238	0.062	1	6 +/- 0	0.8	1	0 +/- 1	0 +/- 1	5 +/- 7	3 +/- 7	9 +/- 12
Trappc1	ENSMUSG00000049299	trafficking protein particle complex 1	0.062	1	3 +/- 5	0.81	1	1 +/- 3	8 +/- 7	2 +/- 4	5 +/- 7	7 +/- 11
Zc4h2	ENSMUSG00000035062	zinc finger, C4H2 domain containing	0.81	1	0 +/- 1	0.062	1	6 +/- 7	0 +/- 2	0 +/- 1	6 +/- 9	6 +/- 9
Cmc2	ENSMUSG00000014633	COX assembly mitochondrial protein 2	0.14	1	6 +/- 7	0.063	1	7 +/- 8	10 +/- 9	5 +/- 7	0 +/- 1	5 +/- 6
Cog1	ENSMUSG00000018661	component of oligomeric golgi complex 1	0.67	1	1 +/- 3	0.063	1	10 +/- 10	16 +/- 9	1 +/- 3	8 +/- 10	9 +/- 12
Cox18	ENSMUSG00000035505	cytochrome c oxidase assembly protein 18	0.063	1	5 +/- 6	0.32	1	1 +/- 3	46 +/- 8	1 +/- 2	2 +/- 4	2 +/- 5
Enah	ENSMUSG00000022995	enabled homolog (Drosophila)	0.61	1	1 +/- 3	0.063	1	8 +/- 9	24 +/- 12	0 +/- 2	6 +/- 9	6 +/- 11
Exoc6	ENSMUSG00000053799	exocyst complex component 6	0.063	1	4 +/- 5	0.53	1	4 +/- 7	0 +/- 1	4 +/- 6	0 +/- 1	4 +/- 7
Gabpa	ENSMUSG00000008976	GA repeat binding protein, alpha	0.73	1	1 +/- 3	0.063	1	9 +/- 9	6 +/- 8	1 +/- 3	3 +/- 8	4 +/- 6
Lrif1	ENSMUSG00000056260	ligand dependent nuclear receptor interacting factor 1	0.34	1	0 +/- 1	0.063	1	4 +/- 6	18 +/- 13	0 +/- 1	1 +/- 5	1 +/- 4
Med13l	ENSMUSG00000018076	mediator complex subunit 13-like	0.69	1	0 +/- 1	0.063	1	9 +/- 9	16 +/- 11	0 +/- 1	5 +/- 9	5 +/- 10
Met	ENSMUSG00000009376	met proto-oncogene	0.063	1	8 +/- 7	0.52	1	3 +/- 5	37 +/- 6	4 +/- 4	1 +/- 2	5 +/- 6
Mical1	ENSMUSG00000019823	microtubule associated monooxygenase, calponin and LIM domain containing 1	0.063	1	3 +/- 5	0.56	1	3 +/- 6	24 +/- 8	2 +/- 3	5 +/- 7	6 +/- 9
Msi2	ENSMUSG00000069769	musashi RNA-binding protein 2	0.49	1	0 +/- 2	0.063	1	5 +/- 7	7 +/- 8	0 +/- 2	6 +/- 11	7 +/- 12
Nlrx1	ENSMUSG00000032109	NLR family member X1	0.063	1	6 +/- 7	0.49	1	1 +/- 3	8 +/- 7	5 +/- 6	1 +/- 4	6 +/- 9
Ntsr1	ENSMUSG00000027568	neurotensin receptor 1	0.91	1	0 +/- 2	0.063	1	5 +/- 8	1 +/- 3	0 +/- 2	3 +/- 8	3 +/- 6
Oxsm	ENSMUSG00000021786	3-oxoacyl-ACP synthase, mitochondrial	0.15	1	4 +/- 6	0.063	1	10 +/- 9	11 +/- 8	2 +/- 4	13 +/- 11	14 +/- 13
Paqr5	ENSMUSG00000032278	progestin and adipoQ receptor family member V	0.64	1	1 +/- 3	0.063	1	8 +/- 10	0 +/- 1	2 +/- 4	1 +/- 4	2 +/- 3
Pgm2l1	ENSMUSG00000030729	phosphoglucomutase 2-like 1	0.11	1	2 +/- 4	0.063	1	0 +/- 0	7 +/- 7	2 +/- 4	2 +/- 5	4 +/- 8
Phactr1	ENSMUSG00000054728	phosphatase and actin regulator 1	0.063	1	8 +/- 8	0.32	1	1 +/- 3	14 +/- 10	4 +/- 6	1 +/- 4	5 +/- 8
Ppp1r18	ENSMUSG00000034595	protein phosphatase 1, regulatory subunit 18	0.063	1	4 +/- 6	0.18	1	3 +/- 6	1 +/- 3	4 +/- 6	0 +/- 1	4 +/- 7
Ramp2	ENSMUSG00000001240	receptor (calcitonin) activity modifying protein 2	0.75	1	1 +/- 3	0.063	1	11 +/- 10	0 +/- 2	1 +/- 4	3 +/- 8	4 +/- 5
Rpa1	ENSMUSG00000000751	replication protein A1	0.42	1	1 +/- 2	0.063	1	5 +/- 6	36 +/- 9	0 +/- 1	1 +/- 1	2 +/- 1
Serinc5	ENSMUSG00000021703	serine incorporator 5	0.063	1	5 +/- 5	0.62	1	1 +/- 3	5 +/- 7	6 +/- 7	2 +/- 6	8 +/- 12
Tmem55b	ENSMUSG00000035953	transmembrane protein 55b	0.063	1	4 +/- 6	0.38	1	0 +/- 1	6 +/- 2	3 +/- 1	3 +/- 2	6 +/- 1
Trpc1	ENSMUSG00000032839	transient receptor potential cation channel, subfamily C, member 1	0.063	1	3 +/- 5	0.22	1	0 +/- 1	10 +/- 11	2 +/- 5	2 +/- 7	4 +/- 11
Usp43	ENSMUSG00000020905	ubiquitin specific peptidase 43	0.66	1	0 +/- 2	0.063	1	10 +/- 10	20 +/- 9	0 +/- 1	6 +/- 10	6 +/- 10
Zfp503	ENSMUSG00000039081	zinc finger protein 503	0.41	1	0 +/- 1	0.063	1	10 +/- 9	18 +/- 11	0 +/- 0	4 +/- 8	4 +/- 8
2900011O08Rik	ENSMUSG00000044117	RIKEN cDNA 2900011O08 gene	0.56	1	0 +/- 1	0.064	1	1 +/- 3	0 +/- 2	0 +/- 1	0 +/- 2	0 +/- 2
Atp5c1	ENSMUSG00000025781	ATP synthase, H+ transporting, mitochondrial F1 complex, gamma polypeptide 1	0.57	1	1 +/- 3	0.064	1	5 +/- 6	34 +/- 10	0 +/- 2	4 +/- 6	4 +/- 7
Cacna1c	ENSMUSG00000051331	calcium channel, voltage-dependent, L type, alpha 1C subunit	0.064	1	2 +/- 4	0.16	1	6 +/- 8	0 +/- 2	2 +/- 4	1 +/- 4	3 +/- 3
Clk3	ENSMUSG00000032316	CDC-like kinase 3	0.064	1	1 +/- 3	0.75	1	5 +/- 6	2 +/- 5	1 +/- 3	1 +/- 4	2 +/- 3
Dyrk2	ENSMUSG00000028630	dual-specificity tyrosine-(Y)-phosphorylation regulated kinase 2	0.064	1	1 +/- 3	0.95	1	2 +/- 4	2 +/- 3	1 +/- 2	4 +/- 3	5 +/- 4
Gm14872	NA	NA	0.064	1	10 +/- 9	0.71	1	0 +/- 1	8 +/- 7	6 +/- 7	5 +/- 9	11 +/- 14
Ik	ENSMUSG00000024474	IK cytokine	0.63	1	0 +/- 1	0.064	1	7 +/- 9	4 +/- 6	0 +/- 1	3 +/- 8	3 +/- 7
Kdelr1	ENSMUSG00000002778	KDEL (Lys-Asp-Glu-Leu) endoplasmic reticulum protein retention receptor 1	0.064	1	3 +/- 6	0.94	1	1 +/- 3	9 +/- 10	2 +/- 5	4 +/- 10	6 +/- 14
Mcfd2	ENSMUSG00000024150	multiple coagulation factor deficiency 2	0.064	1	5 +/- 7	0.55	1	0 +/- 1	37 +/- 14	2 +/- 4	2 +/- 5	4 +/- 9
Nabp1	ENSMUSG00000026107	nucleic acid binding protein 1	0.064	1	2 +/- 4	0.56	1	0 +/- 1	3 +/- 5	2 +/- 4	1 +/- 4	3 +/- 8
Opcml	ENSMUSG00000062257	opioid binding protein/cell adhesion molecule-like	0.064	1	3 +/- 5	0.46	1	2 +/- 4	6 +/- 7	3 +/- 5	0 +/- 2	3 +/- 7
Polr3gl	ENSMUSG00000028104	polymerase (RNA) III (DNA directed) polypeptide G like	0.064	1	9 +/- 8	0.91	1	0 +/- 2	2 +/- 4	7 +/- 7	8 +/- 9	15 +/- 14
Ppm1k	ENSMUSG00000037826	protein phosphatase 1K (PP2C domain containing)	0.064	1	2 +/- 4	0.99	1	2 +/- 4	3 +/- 5	2 +/- 4	0 +/- 0	2 +/- 4
Sh3bp2	ENSMUSG00000054520	SH3-domain binding protein 2	0.84	1	0 +/- 0	0.064	1	11 +/- 10	0 +/- 2	0 +/- 0	7 +/- 11	7 +/- 11
Syndig1l	ENSMUSG00000071234	synapse differentiation inducing 1 like	0.064	1	6 +/- 7	0.35	1	1 +/- 3	0 +/- 2	5 +/- 6	7 +/- 9	13 +/- 14
Ubqln4	ENSMUSG00000008604	ubiquilin 4	0.064	1	8 +/- 8	0.96	1	0 +/- 0	0 +/- 1	8 +/- 8	7 +/- 10	14 +/- 16
Wdr92	ENSMUSG00000078970	WD repeat domain 92	0.94	1	0 +/- 0	0.064	1	8 +/- 9	10 +/- 8	0 +/- 0	5 +/- 8	5 +/- 8
2810002D19Rik	ENSMUSG00000045464	RIKEN cDNA 2810002D19 gene	0.46	1	1 +/- 3	0.065	1	9 +/- 9	53 +/- 13	0 +/- 1	2 +/- 4	2 +/- 3
Bbs10	ENSMUSG00000035759	Bardet-Biedl syndrome 10 (human)	0.065	1	6 +/- 7	0.9	1	0 +/- 2	7 +/- 8	4 +/- 5	4 +/- 7	8 +/- 11
Ccdc112	ENSMUSG00000071855	coiled-coil domain containing 112	0.065	1	13 +/- 9	0.36	1	2 +/- 4	0 +/- 0	9 +/- 0	13 +/- 0	23 +/- 0
Cdk5rap1	ENSMUSG00000027487	CDK5 regulatory subunit associated protein 1	0.065	1	5 +/- 6	0.66	1	0 +/- 1	9 +/- 8	3 +/- 5	2 +/- 4	5 +/- 8
Cxadr	ENSMUSG00000022865	coxsackie virus and adenovirus receptor	0.88	1	3 +/- 5	0.065	1	5 +/- 8	16 +/- 9	1 +/- 3	7 +/- 9	8 +/- 11
Dolpp1	ENSMUSG00000026856	dolichyl pyrophosphate phosphatase 1	0.92	1	0 +/- 2	0.065	1	1 +/- 3	1 +/- 3	0 +/- 2	3 +/- 6	3 +/- 7
Fip1l1	ENSMUSG00000029227	FIP1 like 1 (S. cerevisiae)	0.065	1	3 +/- 5	0.82	1	0 +/- 2	0 +/- 1	3 +/- 5	1 +/- 3	3 +/- 7
Hes5	ENSMUSG00000048001	hairy and enhancer of split 5 (Drosophila)	0.065	1	2 +/- 4	0.52	1	0 +/- 0	14 +/- 9	1 +/- 3	1 +/- 3	1 +/- 5
Hsd3b7	ENSMUSG00000042289	hydroxy-delta-5-steroid dehydrogenase, 3 beta- and steroid delta-isomerase 7	1	1	0 +/- 0	0.065	1	8 +/- 9	12 +/- 9	0 +/- 0	7 +/- 10	7 +/- 10
Ino80	ENSMUSG00000034154	INO80 homolog (S. cerevisiae)	0.42	1	0 +/- 2	0.065	1	7 +/- 8	0 +/- 0	0 +/- 1	7 +/- 11	7 +/- 10
Klhl9	ENSMUSG00000070923	kelch-like 9	0.065	1	1 +/- 3	0.33	1	0 +/- 1	40 +/- 14	1 +/- 2	0 +/- 2	1 +/- 4
Lfng	ENSMUSG00000029570	LFNG O-fucosylpeptide 3-beta-N-acetylglucosaminyltransferase	0.27	1	0 +/- 0	0.065	1	7 +/- 8	34 +/- 9	0 +/- 0	4 +/- 5	4 +/- 6
Lpin2	ENSMUSG00000024052	lipin 2	0.065	1	0 +/- 2	0.25	1	5 +/- 7	5 +/- 6	0 +/- 1	7 +/- 10	7 +/- 10
Ltk	ENSMUSG00000027297	leukocyte tyrosine kinase	0.9	1	0 +/- 1	0.065	1	6 +/- 8	26 +/- 14	0 +/- 1	3 +/- 6	3 +/- 7
Madd	ENSMUSG00000040687	MAP-kinase activating death domain	0.74	1	0 +/- 2	0.065	1	5 +/- 7	0 +/- 1	0 +/- 2	4 +/- 8	4 +/- 7
Mcrs1	ENSMUSG00000037570	microspherule protein 1	0.065	1	6 +/- 7	0.4	1	3 +/- 5	2 +/- 4	5 +/- 6	9 +/- 9	14 +/- 14
Mvb12b	ENSMUSG00000038740	multivesicular body subunit 12B	0.065	1	8 +/- 8	0.065	1	2 +/- 4	1 +/- 3	7 +/- 7	10 +/- 11	18 +/- 16
Narfl	ENSMUSG00000002280	nuclear prelamin A recognition factor-like	0.065	1	5 +/- 7	0.51	1	0 +/- 1	0 +/- 0	5 +/- 7	3 +/- 7	9 +/- 13
Nr2c2	ENSMUSG00000005893	nuclear receptor subfamily 2, group C, member 2	0.54	1	0 +/- 1	0.065	1	10 +/- 9	19 +/- 11	0 +/- 1	5 +/- 9	5 +/- 8
Nucks1	ENSMUSG00000026434	nuclear casein kinase and cyclin-dependent kinase substrate 1	0.8	1	0 +/- 2	0.065	1	15 +/- 10	9 +/- 8	0 +/- 2	4 +/- 7	4 +/- 6
Ovol2	ENSMUSG00000037279	ovo-like 2 (Drosophila)	0.97	1	0 +/- 0	0.065	1	10 +/- 10	3 +/- 6	0 +/- 0	7 +/- 12	7 +/- 12
Pcdhb2	ENSMUSG00000051599	protocadherin beta 2	0.065	1	4 +/- 6	0.8	1	0 +/- 0	37 +/- 6	2 +/- 3	1 +/- 3	3 +/- 6
Polr1a	ENSMUSG00000049553	polymerase (RNA) I polypeptide A	0.87	1	0 +/- 1	0.065	1	9 +/- 9	61 +/- 0	0 +/- 0	2 +/- 0	2 +/- 0
Rttn	ENSMUSG00000023066	rotatin	0.065	1	4 +/- 6	0.59	1	0 +/- 1	1 +/- 3	4 +/- 6	2 +/- 5	6 +/- 10
Ttyh3	ENSMUSG00000036565	tweety homolog 3 (Drosophila)	0.065	1	9 +/- 9	0.8	1	1 +/- 3	11 +/- 11	7 +/- 8	4 +/- 9	11 +/- 15
Ube2q1	ENSMUSG00000042572	ubiquitin-conjugating enzyme E2Q (putative) 1	0.065	1	3 +/- 5	0.61	1	2 +/- 5	6 +/- 7	2 +/- 4	7 +/- 10	9 +/- 13
Zdhhc6	ENSMUSG00000024982	zinc finger, DHHC domain containing 6	0.065	1	9 +/- 9	0.6	1	1 +/- 3	12 +/- 9	7 +/- 7	3 +/- 6	10 +/- 12
Cacng5	ENSMUSG00000040373	calcium channel, voltage-dependent, gamma subunit 5	0.23	1	2 +/- 5	0.066	1	7 +/- 8	1 +/- 0	1 +/- 0	12 +/- 0	14 +/- 0
Ddx20	ENSMUSG00000027905	DEAD (Asp-Glu-Ala-Asp) box polypeptide 20	0.35	1	3 +/- 5	0.066	1	9 +/- 9	18 +/- 11	2 +/- 5	1 +/- 4	3 +/- 3
Epha10	ENSMUSG00000028876	Eph receptor A10	0.066	1	4 +/- 6	0.66	1	0 +/- 2	41 +/- 13	2 +/- 4	1 +/- 3	3 +/- 6
Erbb4	ENSMUSG00000062209	v-erb-a erythroblastic leukemia viral oncogene homolog 4 (avian)	0.43	1	0 +/- 2	0.066	1	8 +/- 8	4 +/- 7	0 +/- 2	3 +/- 8	4 +/- 6
Galt	ENSMUSG00000036073	galactose-1-phosphate uridyl transferase	0.066	1	4 +/- 6	0.46	1	0 +/- 1	23 +/- 8	3 +/- 4	3 +/- 6	6 +/- 9
Gm10033	ENSMUSG00000057924	predicted gene 10033	0.23	1	1 +/- 3	0.066	1	13 +/- 9	46 +/- 12	0 +/- 1	5 +/- 5	5 +/- 5
Gm5607	ENSMUSG00000047935	predicted gene 5607	0.066	1	7 +/- 7	0.096	1	6 +/- 7	0 +/- 1	4 +/- 5	15 +/- 12	19 +/- 16
Grin3a	ENSMUSG00000039579	glutamate receptor ionotropic, NMDA3A	0.21	1	1 +/- 4	0.066	1	1 +/- 4	16 +/- 9	1 +/- 3	3 +/- 6	4 +/- 8
Hbegf	ENSMUSG00000024486	heparin-binding EGF-like growth factor	0.99	1	0 +/- 0	0.066	1	9 +/- 9	33 +/- 12	0 +/- 0	5 +/- 8	5 +/- 8
Irf7	ENSMUSG00000025498	interferon regulatory factor 7	0.066	1	6 +/- 7	0.81	1	0 +/- 2	1 +/- 2	5 +/- 6	2 +/- 6	7 +/- 11
Jmjd4	ENSMUSG00000036819	jumonji domain containing 4	0.62	1	1 +/- 3	0.066	1	14 +/- 10	0 +/- 2	1 +/- 3	5 +/- 9	6 +/- 8
Ldlrad3	ENSMUSG00000048058	low density lipoprotein receptor class A domain containing 3	0.066	1	7 +/- 8	0.83	1	0 +/- 3	3 +/- 5	5 +/- 7	2 +/- 6	6 +/- 11
Mrrf	ENSMUSG00000026887	mitochondrial ribosome recycling factor	0.87	1	0 +/- 1	0.066	1	6 +/- 8	5 +/- 6	0 +/- 1	5 +/- 8	5 +/- 9
Nsmce2	ENSMUSG00000059586	non-SMC element 2 homolog (MMS21, S. cerevisiae)	0.066	1	4 +/- 7	0.17	1	5 +/- 8	9 +/- 9	4 +/- 6	0 +/- 1	4 +/- 6
Nubp1	ENSMUSG00000022503	nucleotide binding protein 1	0.066	1	10 +/- 9	0.22	1	1 +/- 3	2 +/- 4	6 +/- 7	1 +/- 4	7 +/- 9
Pdgfd	ENSMUSG00000032006	platelet-derived growth factor, D polypeptide	0.66	1	0 +/- 1	0.066	1	7 +/- 0	4 +/- 7	0 +/- 1	4 +/- 8	4 +/- 8
Pecam1	ENSMUSG00000020717	platelet/endothelial cell adhesion molecule 1	0.55	1	1 +/- 4	0.066	1	4 +/- 7	0 +/- 0	1 +/- 4	0 +/- 2	2 +/- 3
Rps6kl1	ENSMUSG00000019235	ribosomal protein S6 kinase-like 1	0.9	1	0 +/- 1	0.066	1	1 +/- 3	16 +/- 10	0 +/- 1	0 +/- 1	0 +/- 1
Snrnp35	ENSMUSG00000029402	small nuclear ribonucleoprotein 35 (U11/U12)	0.5	1	0 +/- 1	0.066	1	10 +/- 10	1 +/- 3	0 +/- 1	11 +/- 13	11 +/- 13
Snx6	ENSMUSG00000005656	sorting nexin 6	0.49	1	1 +/- 4	0.066	1	8 +/- 8	8 +/- 8	1 +/- 3	3 +/- 7	4 +/- 5
Tpgs1	ENSMUSG00000020308	tubulin polyglutamylase complex subunit 1	0.066	1	1 +/- 3	0.53	1	1 +/- 3	9 +/- 8	1 +/- 3	3 +/- 7	4 +/- 9
4933432I09Rik	NA	NA	0.067	1	4 +/- 6	0.77	1	0 +/- 1	10 +/- 9	4 +/- 6	4 +/- 6	8 +/- 11
Akap10	ENSMUSG00000047804	A kinase (PRKA) anchor protein 10	0.067	1	3 +/- 5	0.52	1	0 +/- 1	3 +/- 6	3 +/- 5	1 +/- 5	4 +/- 9
Atg7	ENSMUSG00000030314	autophagy related 7	0.87	1	0 +/- 0	0.067	1	5 +/- 6	1 +/- 3	0 +/- 0	2 +/- 6	2 +/- 6
Bcor	ENSMUSG00000040363	BCL6 interacting corepressor	0.067	1	6 +/- 7	0.69	1	0 +/- 1	0 +/- 1	6 +/- 5	6 +/- 4	12 +/- 6
Bmyc	ENSMUSG00000049086	brain expressed myelocytomatosis oncogene	0.17	1	1 +/- 3	0.067	1	1 +/- 3	1 +/- 3	1 +/- 3	0 +/- 1	1 +/- 3
Dalrd3	ENSMUSG00000019039	DALR anticodon binding domain containing 3	0.08	1	1 +/- 3	0.067	1	11 +/- 10	13 +/- 8	1 +/- 2	11 +/- 10	12 +/- 12
Dicer1	ENSMUSG00000041415	dicer 1, ribonuclease type III	0.3	1	0 +/- 1	0.067	1	8 +/- 8	0 +/- 0	0 +/- 1	6 +/- 10	7 +/- 9
Fbxl7	ENSMUSG00000043556	F-box and leucine-rich repeat protein 7	0.18	1	2 +/- 4	0.067	1	6 +/- 8	0 +/- 1	2 +/- 4	8 +/- 11	10 +/- 13
Foxn3	ENSMUSG00000033713	forkhead box N3	0.067	1	4 +/- 6	0.78	1	0 +/- 2	3 +/- 5	4 +/- 6	1 +/- 4	5 +/- 9
Gapvd1	ENSMUSG00000026867	GTPase activating protein and VPS9 domains 1	0.067	1	6 +/- 7	0.29	1	0 +/- 1	0 +/- 2	5 +/- 7	5 +/- 9	9 +/- 15
Gatsl3	ENSMUSG00000020424	GATS protein-like 3	0.42	1	1 +/- 3	0.067	1	8 +/- 9	4 +/- 6	1 +/- 3	4 +/- 8	4 +/- 6
Gm10635	NA	NA	0.26	1	1 +/- 3	0.067	1	3 +/- 4	82 +/- 13	0 +/- 1	0 +/- 0	0 +/- 0
Gm9899	ENSMUSG00000053214	predicted gene 9899	0.067	1	5 +/- 7	0.43	1	3 +/- 6	5 +/- 6	4 +/- 6	9 +/- 11	13 +/- 15
Hdac1	ENSMUSG00000028800	histone deacetylase 1	0.067	1	3 +/- 5	0.48	1	0 +/- 2	31 +/- 13	2 +/- 4	1 +/- 3	3 +/- 6
Irak4	ENSMUSG00000059883	interleukin-1 receptor-associated kinase 4	0.21	1	4 +/- 6	0.067	1	9 +/- 9	8 +/- 8	2 +/- 5	2 +/- 5	4 +/- 4
Isca2	ENSMUSG00000021241	iron-sulfur cluster assembly 2 homolog (S. cerevisiae)	0.84	1	0 +/- 2	0.067	1	9 +/- 9	6 +/- 7	0 +/- 1	7 +/- 9	7 +/- 10
Isyna1	ENSMUSG00000019139	myo-inositol 1-phosphate synthase A1	0.067	1	0 +/- 2	0.12	1	2 +/- 4	2 +/- 2	0 +/- 1	0 +/- 1	1 +/- 2
Ksr1	ENSMUSG00000018334	kinase suppressor of ras 1	0.57	1	0 +/- 0	0.067	1	8 +/- 9	10 +/- 9	0 +/- 1	5 +/- 9	5 +/- 9
Lrfn1	ENSMUSG00000030600	leucine rich repeat and fibronectin type III domain containing 1	0.067	1	8 +/- 9	0.82	1	0 +/- 2	0 +/- 2	6 +/- 7	3 +/- 7	9 +/- 13
Ltc4s	ENSMUSG00000020377	leukotriene C4 synthase	0.067	1	4 +/- 6	0.36	1	2 +/- 5	1 +/- 3	3 +/- 6	7 +/- 11	11 +/- 15
Rab33b	ENSMUSG00000027739	RAB33B, member RAS oncogene family	0.16	1	3 +/- 5	0.067	1	7 +/- 8	3 +/- 5	2 +/- 5	1 +/- 4	3 +/- 4
Rab40b	ENSMUSG00000025170	Rab40B, member RAS oncogene family	0.067	1	5 +/- 7	0.3	1	4 +/- 7	0 +/- 2	5 +/- 6	12 +/- 12	17 +/- 17
Samd12	ENSMUSG00000058656	sterile alpha motif domain containing 12	0.48	1	1 +/- 3	0.067	1	7 +/- 8	21 +/- 11	0 +/- 2	7 +/- 9	7 +/- 10
Slc35e1	ENSMUSG00000019731	solute carrier family 35, member E1	0.24	1	2 +/- 5	0.067	1	1 +/- 3	5 +/- 7	1 +/- 4	0 +/- 0	1 +/- 4
Slc6a8	ENSMUSG00000019558	solute carrier family 6 (neurotransmitter transporter, creatine), member 8	0.067	1	2 +/- 4	0.43	1	0 +/- 2	12 +/- 10	1 +/- 3	2 +/- 5	3 +/- 8
St8sia1	ENSMUSG00000030283	ST8 alpha-N-acetyl-neuraminide alpha-2,8-sialyltransferase 1	0.98	1	0 +/- 2	0.067	1	9 +/- 9	2 +/- 5	0 +/- 2	3 +/- 7	3 +/- 6
Uqcrq	ENSMUSG00000044894	ubiquinol-cytochrome c reductase, complex III subunit VII	0.38	1	1 +/- 4	0.067	1	11 +/- 10	5 +/- 7	1 +/- 3	4 +/- 9	5 +/- 7
4632415L05Rik	ENSMUSG00000048106	RIKEN cDNA 4632415L05 gene	0.068	1	4 +/- 6	0.65	1	2 +/- 5	0 +/- 2	3 +/- 6	0 +/- 1	3 +/- 6
4930529M08Rik	NA	NA	0.068	1	8 +/- 8	0.43	1	2 +/- 4	7 +/- 7	5 +/- 6	8 +/- 10	13 +/- 14
6430584L05Rik	NA	NA	0.068	1	5 +/- 6	0.86	1	0 +/- 1	52 +/- 4	2 +/- 2	1 +/- 1	3 +/- 3
Atf6b	ENSMUSG00000015461	activating transcription factor 6 beta	0.068	1	2 +/- 4	0.32	1	1 +/- 2	5 +/- 7	2 +/- 4	1 +/- 3	3 +/- 6
BC027231	ENSMUSG00000036208	cDNA sequence BC027231	0.57	1	1 +/- 3	0.068	1	3 +/- 6	3 +/- 4	1 +/- 2	5 +/- 4	6 +/- 5
Ccdc47	ENSMUSG00000078622	coiled-coil domain containing 47	0.31	1	1 +/- 3	0.068	1	14 +/- 10	9 +/- 6	1 +/- 2	11 +/- 6	12 +/- 7
Cox8a	ENSMUSG00000035885	cytochrome c oxidase subunit VIIIa	0.068	1	2 +/- 4	0.92	1	2 +/- 4	13 +/- 9	1 +/- 3	4 +/- 7	5 +/- 9
Dgke	ENSMUSG00000000276	diacylglycerol kinase, epsilon	0.068	1	2 +/- 4	0.1	1	0 +/- 0	56 +/- 0	1 +/- 0	1 +/- 0	1 +/- 0
Dleu2	ENSMUSG00000097589	deleted in lymphocytic leukemia, 2	0.068	1	7 +/- 8	0.96	1	0 +/- 0	0 +/- 1	7 +/- 7	6 +/- 10	12 +/- 16
Dsg2	ENSMUSG00000044393	desmoglein 2	0.94	1	1 +/- 3	0.068	1	4 +/- 7	15 +/- 11	1 +/- 2	1 +/- 4	2 +/- 3
Fzd3	ENSMUSG00000007989	frizzled homolog 3 (Drosophila)	0.068	1	2 +/- 4	0.59	1	3 +/- 5	7 +/- 8	2 +/- 4	0 +/- 0	2 +/- 4
Gpn2	ENSMUSG00000028848	GPN-loop GTPase 2	0.59	1	1 +/- 3	0.068	1	7 +/- 9	1 +/- 3	0 +/- 2	3 +/- 8	3 +/- 6
Inppl1	ENSMUSG00000032737	inositol polyphosphate phosphatase-like 1	0.068	1	3 +/- 5	0.98	1	1 +/- 2	33 +/- 7	2 +/- 3	2 +/- 4	4 +/- 7
Lemd3	ENSMUSG00000048661	LEM domain containing 3	0.94	1	1 +/- 3	0.068	1	11 +/- 9	1 +/- 3	1 +/- 3	5 +/- 8	6 +/- 6
Lgi1	ENSMUSG00000067242	leucine-rich repeat LGI family, member 1	0.083	1	4 +/- 6	0.068	1	2 +/- 5	10 +/- 8	4 +/- 5	6 +/- 8	10 +/- 12
Myadm	ENSMUSG00000068566	myeloid-associated differentiation marker	0.53	1	0 +/- 2	0.068	1	5 +/- 7	25 +/- 14	0 +/- 1	4 +/- 7	4 +/- 8
Nek11	ENSMUSG00000035032	NIMA (never in mitosis gene a)-related expressed kinase 11	0.068	1	4 +/- 6	0.099	1	9 +/- 9	8 +/- 8	5 +/- 7	0 +/- 1	5 +/- 6
Pdzd2	ENSMUSG00000022197	PDZ domain containing 2	0.068	1	3 +/- 5	0.98	1	2 +/- 5	15 +/- 10	2 +/- 4	5 +/- 9	7 +/- 13
Rabgap1	ENSMUSG00000035437	RAB GTPase activating protein 1	0.068	1	7 +/- 7	0.43	1	4 +/- 7	7 +/- 8	6 +/- 7	0 +/- 2	6 +/- 8
Reps2	ENSMUSG00000040855	RALBP1 associated Eps domain containing protein 2	0.068	1	1 +/- 3	0.89	1	2 +/- 4	20 +/- 11	1 +/- 3	0 +/- 1	1 +/- 2
Rfx2	ENSMUSG00000024206	regulatory factor X, 2 (influences HLA class II expression)	0.068	1	7 +/- 8	0.11	1	9 +/- 10	0 +/- 1	5 +/- 7	0 +/- 2	6 +/- 6
Slc16a14	ENSMUSG00000026220	solute carrier family 16 (monocarboxylic acid transporters), member 14	0.84	1	0 +/- 1	0.068	1	10 +/- 8	0 +/- 1	0 +/- 1	7 +/- 10	7 +/- 9
Slc16a7	ENSMUSG00000020102	solute carrier family 16 (monocarboxylic acid transporters), member 7	0.068	1	4 +/- 6	0.38	1	0 +/- 1	11 +/- 8	4 +/- 5	2 +/- 6	6 +/- 10
Slc2a1	ENSMUSG00000028645	solute carrier family 2 (facilitated glucose transporter), member 1	0.57	1	1 +/- 4	0.068	1	3 +/- 6	0 +/- 1	2 +/- 4	0 +/- 0	2 +/- 5
St13	ENSMUSG00000022403	suppression of tumorigenicity 13	0.3	1	1 +/- 3	0.068	1	11 +/- 9	4 +/- 6	1 +/- 3	5 +/- 8	5 +/- 7
Tmem214	ENSMUSG00000038828	transmembrane protein 214	0.16	1	2 +/- 4	0.068	1	11 +/- 9	9 +/- 8	2 +/- 4	11 +/- 9	13 +/- 11
9430041J12Rik	ENSMUSG00000086155	RIKEN cDNA 9430041J12 gene	0.8	1	0 +/- 1	0.069	1	5 +/- 7	5 +/- 7	0 +/- 1	3 +/- 7	4 +/- 8
AI597479	ENSMUSG00000010290	expressed sequence AI597479	0.45	1	2 +/- 4	0.069	1	7 +/- 9	3 +/- 5	2 +/- 4	11 +/- 11	13 +/- 14
Actn4	ENSMUSG00000054808	actinin alpha 4	0.069	1	7 +/- 8	0.26	1	3 +/- 5	1 +/- 3	7 +/- 8	2 +/- 7	10 +/- 14
Adam11	ENSMUSG00000020926	a disintegrin and metallopeptidase domain 11	0.069	1	5 +/- 6	0.33	1	0 +/- 0	21 +/- 8	3 +/- 5	3 +/- 5	6 +/- 8
Adck3	ENSMUSG00000026489	aarF domain containing kinase 3	0.093	1	7 +/- 8	0.069	1	6 +/- 8	0 +/- 2	7 +/- 8	0 +/- 1	7 +/- 9
Ap4s1	ENSMUSG00000020955	adaptor-related protein complex AP-4, sigma 1	0.069	1	4 +/- 6	0.57	1	0 +/- 0	8 +/- 7	4 +/- 6	4 +/- 8	8 +/- 12
Arsk	ENSMUSG00000021592	arylsulfatase K	0.069	1	4 +/- 6	0.1	1	5 +/- 7	0 +/- 0	4 +/- 5	12 +/- 12	16 +/- 16
Atp5g3	ENSMUSG00000018770	ATP synthase, H+ transporting, mitochondrial F0 complex, subunit C3 (subunit 9)	0.069	1	1 +/- 3	0.86	1	2 +/- 4	4 +/- 6	1 +/- 3	3 +/- 7	4 +/- 10
Btbd7	ENSMUSG00000041702	BTB (POZ) domain containing 7	0.96	1	0 +/- 1	0.069	1	11 +/- 9	6 +/- 7	0 +/- 1	7 +/- 12	7 +/- 11
C77080	ENSMUSG00000050390	expressed sequence C77080	0.44	1	4 +/- 6	0.069	1	5 +/- 7	10 +/- 10	4 +/- 6	0 +/- 1	4 +/- 7
Cpe	ENSMUSG00000037852	carboxypeptidase E	0.25	1	5 +/- 0	0.069	1	1 +/- 3	19 +/- 11	3 +/- 5	5 +/- 8	9 +/- 11
Gm5086	NA	NA	0.14	1	6 +/- 7	0.069	1	9 +/- 9	6 +/- 5	3 +/- 4	14 +/- 7	18 +/- 9
Gstm1	ENSMUSG00000058135	glutathione S-transferase, mu 1	0.71	1	2 +/- 4	0.069	1	8 +/- 8	0 +/- 1	1 +/- 4	3 +/- 6	4 +/- 5
Hrsp12	ENSMUSG00000022323	heat-responsive protein 12	0.069	1	7 +/- 8	0.55	1	2 +/- 5	0 +/- 2	7 +/- 8	2 +/- 6	8 +/- 13
Hspb6	ENSMUSG00000036854	heat shock protein, alpha-crystallin-related, B6	0.89	1	0 +/- 2	0.069	1	7 +/- 8	35 +/- 13	0 +/- 1	2 +/- 6	3 +/- 5
Lace1	ENSMUSG00000038302	lactation elevated 1	0.16	1	4 +/- 7	0.069	1	4 +/- 7	10 +/- 9	3 +/- 5	8 +/- 11	11 +/- 15
Laptm5	ENSMUSG00000028581	lysosomal-associated protein transmembrane 5	0.069	1	0 +/- 2	0.53	1	1 +/- 3	15 +/- 12	0 +/- 2	0 +/- 2	1 +/- 1
Lor	ENSMUSG00000043165	loricrin	0.36	1	1 +/- 2	0.069	1	5 +/- 7	3 +/- 5	0 +/- 2	2 +/- 6	3 +/- 5
Mta1	ENSMUSG00000021144	metastasis associated 1	0.41	1	0 +/- 2	0.069	1	3 +/- 5	0 +/- 1	0 +/- 2	1 +/- 4	1 +/- 3
Mthfd1l	ENSMUSG00000040675	methylenetetrahydrofolate dehydrogenase (NADP+ dependent) 1-like	0.14	1	4 +/- 6	0.069	1	5 +/- 7	3 +/- 5	2 +/- 5	1 +/- 4	3 +/- 4
Pgam5	ENSMUSG00000029500	phosphoglycerate mutase family member 5	0.95	1	0 +/- 1	0.069	1	3 +/- 6	0 +/- 0	0 +/- 1	1 +/- 5	1 +/- 5
Prss22	ENSMUSG00000045027	protease, serine 22	0.069	1	7 +/- 8	0.4	1	1 +/- 3	4 +/- 7	5 +/- 7	1 +/- 5	6 +/- 11
Reep6	ENSMUSG00000035504	receptor accessory protein 6	0.95	1	0 +/- 2	0.069	1	5 +/- 7	0 +/- 2	0 +/- 1	7 +/- 11	7 +/- 11
Scfd1	ENSMUSG00000020952	Sec1 family domain containing 1	0.7	1	1 +/- 3	0.069	1	7 +/- 7	1 +/- 4	1 +/- 3	4 +/- 7	4 +/- 6
Snupn	ENSMUSG00000055334	snurportin 1	0.069	1	7 +/- 7	0.27	1	4 +/- 7	1 +/- 3	9 +/- 8	2 +/- 5	10 +/- 12
Traf6	ENSMUSG00000027164	TNF receptor-associated factor 6	0.069	1	8 +/- 7	0.31	1	1 +/- 3	7 +/- 7	4 +/- 6	7 +/- 8	11 +/- 12
Ube2r2	ENSMUSG00000036241	ubiquitin-conjugating enzyme E2R 2	0.069	1	3 +/- 5	0.88	1	0 +/- 2	0 +/- 2	5 +/- 7	3 +/- 8	8 +/- 13
Zbtb40	ENSMUSG00000060862	zinc finger and BTB domain containing 40	0.069	1	7 +/- 8	0.64	1	0 +/- 2	3 +/- 6	5 +/- 7	3 +/- 7	9 +/- 13
Zcchc9	ENSMUSG00000021621	zinc finger, CCHC domain containing 9	0.48	1	3 +/- 5	0.069	1	7 +/- 8	0 +/- 0	3 +/- 6	0 +/- 3	3 +/- 4
Cc2d2a	ENSMUSG00000039765	coiled-coil and C2 domain containing 2A	0.07	1	5 +/- 6	0.84	1	0 +/- 0	17 +/- 12	3 +/- 5	3 +/- 6	6 +/- 10
Ccdc115	ENSMUSG00000042111	coiled-coil domain containing 115	0.07	1	7 +/- 7	0.54	1	2 +/- 4	7 +/- 7	4 +/- 5	8 +/- 8	12 +/- 12
Cdc42	ENSMUSG00000006699	cell division cycle 42	0.54	1	0 +/- 0	0.07	1	2 +/- 5	4 +/- 6	0 +/- 0	1 +/- 5	1 +/- 5
Dgkb	ENSMUSG00000036095	diacylglycerol kinase, beta	0.07	1	0 +/- 2	0.53	1	1 +/- 4	21 +/- 12	0 +/- 1	0 +/- 2	0 +/- 1
Fam78a	ENSMUSG00000050592	family with sequence similarity 78, member A	0.07	1	6 +/- 7	0.94	1	0 +/- 2	3 +/- 5	6 +/- 7	7 +/- 10	13 +/- 15
Gla	ENSMUSG00000031266	galactosidase, alpha	0.07	1	2 +/- 4	0.52	1	0 +/- 0	24 +/- 11	2 +/- 4	1 +/- 3	3 +/- 6
Gm10814	ENSMUSG00000097404	predicted gene 10814	0.07	1	7 +/- 8	0.27	1	2 +/- 4	4 +/- 5	5 +/- 6	9 +/- 9	14 +/- 13
Katna1	ENSMUSG00000019794	katanin p60 (ATPase-containing) subunit A1	0.29	1	7 +/- 7	0.07	1	9 +/- 9	3 +/- 5	3 +/- 5	17 +/- 12	20 +/- 15
Klhl11	ENSMUSG00000048732	kelch-like 11	0.35	1	0 +/- 2	0.07	1	10 +/- 9	10 +/- 9	0 +/- 1	9 +/- 11	9 +/- 12
Lbh	ENSMUSG00000024063	limb-bud and heart	0.07	1	7 +/- 7	0.53	1	2 +/- 5	26 +/- 11	5 +/- 5	1 +/- 3	6 +/- 8
Mapkapk2	ENSMUSG00000016528	MAP kinase-activated protein kinase 2	0.48	1	2 +/- 5	0.07	1	7 +/- 8	10 +/- 9	2 +/- 4	1 +/- 4	3 +/- 3
Mis12	ENSMUSG00000040599	MIS12 homolog (yeast)	0.07	1	5 +/- 6	0.81	1	0 +/- 0	16 +/- 11	4 +/- 5	3 +/- 6	7 +/- 10
Psip1	ENSMUSG00000028484	PC4 and SFRS1 interacting protein 1	0.07	1	6 +/- 7	0.089	1	8 +/- 9	4 +/- 6	6 +/- 7	0 +/- 2	6 +/- 6
Pstpip2	ENSMUSG00000025429	proline-serine-threonine phosphatase-interacting protein 2	0.57	1	1 +/- 3	0.07	1	9 +/- 9	0 +/- 2	1 +/- 4	2 +/- 7	4 +/- 5
Rwdd1	ENSMUSG00000019782	RWD domain containing 1	0.32	1	2 +/- 4	0.07	1	8 +/- 9	6 +/- 7	1 +/- 4	3 +/- 7	4 +/- 5
2011-09-01	ENSMUSG00000058013	septin 11	0.07	1	2 +/- 4	0.92	1	1 +/- 3	4 +/- 6	1 +/- 4	3 +/- 7	4 +/- 10
Synj1	ENSMUSG00000022973	synaptojanin 1	0.79	1	0 +/- 2	0.07	1	7 +/- 7	13 +/- 10	0 +/- 1	2 +/- 5	2 +/- 4
Tnpo1	ENSMUSG00000009470	transportin 1	0.23	1	4 +/- 6	0.07	1	12 +/- 10	2 +/- 5	4 +/- 7	2 +/- 6	6 +/- 4
Wwtr1	ENSMUSG00000027803	WW domain containing transcription regulator 1	0.07	1	2 +/- 5	0.39	1	4 +/- 6	1 +/- 3	2 +/- 4	9 +/- 12	10 +/- 15
1500015A07Rik	ENSMUSG00000098702	RIKEN cDNA 1500015A07 gene	0.071	1	3 +/- 6	0.7	1	0 +/- 1	0 +/- 0	3 +/- 6	4 +/- 8	7 +/- 13
Arrb1	ENSMUSG00000018909	arrestin, beta 1	0.071	1	5 +/- 7	0.13	1	5 +/- 7	21 +/- 11	3 +/- 4	8 +/- 10	11 +/- 14
Bre	ENSMUSG00000052139	brain and reproductive organ-expressed protein	0.1	1	3 +/- 6	0.071	1	4 +/- 7	0 +/- 1	3 +/- 6	0 +/- 1	3 +/- 5
Ddc	ENSMUSG00000020182	dopa decarboxylase	0.071	1	10 +/- 10	0.87	1	0 +/- 1	21 +/- 11	5 +/- 6	3 +/- 7	9 +/- 12
Fgfr1op	ENSMUSG00000069135	Fgfr1 oncogene partner	0.46	1	5 +/- 7	0.071	1	6 +/- 7	12 +/- 7	3 +/- 4	10 +/- 6	13 +/- 7
Lgr4	ENSMUSG00000050199	leucine-rich repeat-containing G protein-coupled receptor 4	0.071	1	8 +/- 9	0.35	1	0 +/- 2	13 +/- 10	5 +/- 7	3 +/- 7	7 +/- 12
Mks1	ENSMUSG00000034121	Meckel syndrome, type 1	0.077	1	5 +/- 6	0.071	1	10 +/- 9	0 +/- 0	4 +/- 5	18 +/- 12	22 +/- 15
Mrpl18	ENSMUSG00000057388	mitochondrial ribosomal protein L18	0.19	1	4 +/- 6	0.071	1	4 +/- 7	0 +/- 2	2 +/- 5	10 +/- 12	12 +/- 15
Nup133	ENSMUSG00000039509	nucleoporin 133	0.071	1	5 +/- 6	0.6	1	2 +/- 4	0 +/- 1	6 +/- 7	1 +/- 5	7 +/- 11
Parl	ENSMUSG00000033918	presenilin associated, rhomboid-like	0.077	1	9 +/- 9	0.071	1	9 +/- 10	11 +/- 7	5 +/- 5	13 +/- 12	18 +/- 16
Paxbp1	ENSMUSG00000022974	PAX3 and PAX7 binding protein 1	0.34	1	0 +/- 2	0.071	1	4 +/- 6	10 +/- 10	0 +/- 2	4 +/- 8	4 +/- 9
Poli	ENSMUSG00000038425	polymerase (DNA directed), iota	0.12	1	5 +/- 6	0.071	1	10 +/- 10	13 +/- 11	3 +/- 5	12 +/- 12	14 +/- 15
Pop1	ENSMUSG00000022325	processing of precursor 1, ribonuclease P/MRP family, (S. cerevisiae)	0.1	1	8 +/- 8	0.071	1	4 +/- 6	20 +/- 12	4 +/- 5	8 +/- 9	12 +/- 13
Rpp21	ENSMUSG00000024446	ribonuclease P 21 subunit	0.54	1	0 +/- 2	0.071	1	2 +/- 4	0 +/- 1	0 +/- 2	4 +/- 6	4 +/- 8
Sstr2	ENSMUSG00000047904	somatostatin receptor 2	0.071	1	2 +/- 4	0.81	1	0 +/- 1	2 +/- 4	1 +/- 4	2 +/- 6	3 +/- 9
Trmt61a	ENSMUSG00000060950	tRNA methyltransferase 61A	0.071	1	5 +/- 7	0.58	1	0 +/- 2	0 +/- 1	3 +/- 5	1 +/- 4	4 +/- 8
Zbtb20	ENSMUSG00000022708	zinc finger and BTB domain containing 20	0.071	1	7 +/- 8	0.71	1	0 +/- 2	1 +/- 3	7 +/- 7	4 +/- 7	10 +/- 13
Zfp444	ENSMUSG00000044876	zinc finger protein 444	0.45	1	2 +/- 4	0.071	1	11 +/- 10	6 +/- 8	2 +/- 4	2 +/- 7	4 +/- 4
4930479D17Rik	ENSMUSG00000085238	RIKEN cDNA 4930479D17 gene	0.072	1	9 +/- 8	0.09	1	6 +/- 8	0 +/- 1	7 +/- 7	16 +/- 14	23 +/- 19
A830082N09Rik	NA	NA	0.75	1	2 +/- 5	0.072	1	11 +/- 10	9 +/- 8	2 +/- 4	3 +/- 6	5 +/- 4
Acot6	ENSMUSG00000043487	acyl-CoA thioesterase 6	0.62	1	0 +/- 2	0.072	1	7 +/- 7	11 +/- 10	0 +/- 1	3 +/- 6	3 +/- 5
Ankrd63	ENSMUSG00000078137	ankyrin repeat domain 63	0.072	1	3 +/- 6	0.43	1	2 +/- 4	24 +/- 13	2 +/- 4	0 +/- 0	2 +/- 4
Atrn	ENSMUSG00000027312	attractin	0.072	1	2 +/- 4	0.75	1	4 +/- 6	1 +/- 4	3 +/- 5	0 +/- 1	3 +/- 4
Cadps	ENSMUSG00000054423	Ca2+-dependent secretion activator	0.072	1	6 +/- 6	0.61	1	0 +/- 0	0 +/- 1	5 +/- 7	4 +/- 8	10 +/- 13
D19Ertd737e	NA	NA	0.85	1	0 +/- 1	0.072	1	9 +/- 9	10 +/- 10	0 +/- 1	6 +/- 10	6 +/- 11
D3Ertd751e	ENSMUSG00000025766	DNA segment, Chr 3, ERATO Doi 751, expressed	0.072	1	7 +/- 8	0.47	1	1 +/- 2	44 +/- 9	3 +/- 2	1 +/- 1	4 +/- 2
D630003M21Rik	ENSMUSG00000037813	RIKEN cDNA D630003M21 gene	0.072	1	2 +/- 5	0.36	1	2 +/- 5	44 +/- 6	1 +/- 2	3 +/- 4	4 +/- 5
Ddx3y	ENSMUSG00000069045	DEAD (Asp-Glu-Ala-Asp) box polypeptide 3, Y-linked	0.072	1	1 +/- 3	0.83	1	4 +/- 6	0 +/- 2	2 +/- 4	6 +/- 9	8 +/- 11
Dlx6	ENSMUSG00000029754	distal-less homeobox 6	0.072	1	9 +/- 9	0.33	1	1 +/- 4	1 +/- 3	5 +/- 6	12 +/- 13	17 +/- 17
H2-K1	ENSMUSG00000061232	histocompatibility 2, K1, K region	0.072	1	7 +/- 8	0.34	1	4 +/- 7	5 +/- 7	5 +/- 7	0 +/- 1	6 +/- 8
Hmgcll1	ENSMUSG00000007908	3-hydroxymethyl-3-methylglutaryl-Coenzyme A lyase-like 1	0.55	1	4 +/- 6	0.072	1	7 +/- 8	0 +/- 1	2 +/- 4	14 +/- 13	16 +/- 16
Igsf11	ENSMUSG00000022790	immunoglobulin superfamily, member 11	0.32	1	1 +/- 3	0.072	1	6 +/- 7	33 +/- 7	0 +/- 2	1 +/- 4	2 +/- 3
Kank1	ENSMUSG00000032702	KN motif and ankyrin repeat domains 1	0.072	1	2 +/- 4	0.14	1	5 +/- 7	8 +/- 8	2 +/- 4	0 +/- 3	2 +/- 3
Kcng3	ENSMUSG00000045053	potassium voltage-gated channel, subfamily G, member 3	0.072	1	3 +/- 5	0.57	1	3 +/- 5	3 +/- 5	2 +/- 5	0 +/- 2	2 +/- 3
Mfap2	ENSMUSG00000060572	microfibrillar-associated protein 2	0.072	1	6 +/- 7	0.28	1	5 +/- 7	0 +/- 2	5 +/- 6	13 +/- 12	18 +/- 16
Npr1	ENSMUSG00000027931	natriuretic peptide receptor 1	0.49	1	1 +/- 3	0.072	1	11 +/- 9	4 +/- 7	1 +/- 3	3 +/- 8	4 +/- 6
Oxct1	ENSMUSG00000022186	3-oxoacid CoA transferase 1	0.072	1	1 +/- 3	0.36	1	2 +/- 4	5 +/- 7	1 +/- 3	0 +/- 1	1 +/- 2
Oxr1	ENSMUSG00000022307	oxidation resistance 1	0.072	1	4 +/- 6	0.67	1	0 +/- 2	18 +/- 12	4 +/- 5	1 +/- 4	5 +/- 9
Srr	ENSMUSG00000001323	serine racemase	0.17	1	0 +/- 2	0.072	1	12 +/- 10	15 +/- 10	0 +/- 2	4 +/- 8	5 +/- 7
St6galnac5	ENSMUSG00000039037	ST6 (alpha-N-acetyl-neuraminyl-2,3-beta-galactosyl-1,3)-N-acetylgalactosaminide alpha-2,6-sialyltransferase 5	0.072	1	5 +/- 7	0.44	1	1 +/- 4	18 +/- 11	3 +/- 5	5 +/- 8	7 +/- 12
Wdr46	ENSMUSG00000024312	WD repeat domain 46	0.072	1	6 +/- 7	0.69	1	1 +/- 3	13 +/- 8	3 +/- 5	6 +/- 8	9 +/- 11
Zfp71-rs1	NA	NA	0.072	1	8 +/- 8	0.85	1	1 +/- 3	0 +/- 0	7 +/- 7	2 +/- 6	9 +/- 12
Anp32b	ENSMUSG00000028333	acidic (leucine-rich) nuclear phosphoprotein 32 family, member B	0.073	1	8 +/- 9	0.081	1	5 +/- 7	2 +/- 4	6 +/- 7	13 +/- 13	19 +/- 18
Arih2	ENSMUSG00000064145	ariadne homolog 2 (Drosophila)	0.65	1	0 +/- 1	0.073	1	11 +/- 10	15 +/- 9	0 +/- 1	4 +/- 7	4 +/- 7
Aspa	ENSMUSG00000020774	aspartoacylase	0.073	1	3 +/- 5	0.97	1	1 +/- 3	7 +/- 8	2 +/- 5	5 +/- 9	7 +/- 13
Atxn7l1	ENSMUSG00000020564	ataxin 7-like 1	0.65	1	0 +/- 2	0.073	1	9 +/- 8	4 +/- 6	0 +/- 1	6 +/- 9	6 +/- 8
Banf1	ENSMUSG00000024844	barrier to autointegration factor 1	0.21	1	2 +/- 5	0.073	1	8 +/- 8	12 +/- 8	1 +/- 3	9 +/- 9	10 +/- 11
C1d	ENSMUSG00000000581	C1D nuclear receptor co-repressor	0.073	1	3 +/- 5	0.64	1	1 +/- 3	0 +/- 1	3 +/- 5	5 +/- 10	8 +/- 14
C2cd2l	ENSMUSG00000032120	C2 calcium-dependent domain containing 2-like	0.073	1	5 +/- 7	0.63	1	0 +/- 2	9 +/- 9	4 +/- 6	2 +/- 6	6 +/- 11
Cacna1d	ENSMUSG00000015968	calcium channel, voltage-dependent, L type, alpha 1D subunit	0.46	1	4 +/- 5	0.073	1	8 +/- 9	3 +/- 5	4 +/- 6	0 +/- 2	5 +/- 5
Cct8	ENSMUSG00000025613	chaperonin containing Tcp1, subunit 8 (theta)	0.073	1	3 +/- 5	0.93	1	0 +/- 1	2 +/- 4	3 +/- 6	2 +/- 6	5 +/- 10
Clec5a	ENSMUSG00000029915	C-type lectin domain family 5, member a	0.073	1	6 +/- 7	0.35	1	3 +/- 5	16 +/- 10	3 +/- 5	8 +/- 9	11 +/- 13
Dand5	ENSMUSG00000053226	DAN domain family, member 5	0.52	1	1 +/- 3	0.073	1	0 +/- 2	10 +/- 10	1 +/- 2	0 +/- 1	1 +/- 3
Gfod2	ENSMUSG00000013150	glucose-fructose oxidoreductase domain containing 2	0.67	1	0 +/- 2	0.073	1	8 +/- 9	4 +/- 7	0 +/- 2	5 +/- 10	6 +/- 9
Idh3b	ENSMUSG00000027406	isocitrate dehydrogenase 3 (NAD+) beta	0.073	1	2 +/- 5	0.87	1	1 +/- 4	24 +/- 8	1 +/- 3	4 +/- 7	5 +/- 9
Lonrf3	ENSMUSG00000016239	LON peptidase N-terminal domain and ring finger 3	0.073	1	3 +/- 6	0.32	1	5 +/- 7	0 +/- 0	2 +/- 4	11 +/- 13	13 +/- 16
Mamdc2	ENSMUSG00000033207	MAM domain containing 2	0.097	1	2 +/- 4	0.073	1	8 +/- 8	6 +/- 7	1 +/- 4	2 +/- 6	4 +/- 4
Morf4l2	ENSMUSG00000031422	mortality factor 4 like 2	0.8	1	2 +/- 4	0.073	1	5 +/- 8	4 +/- 7	2 +/- 4	9 +/- 12	10 +/- 16
Myo9b	ENSMUSG00000004677	myosin IXb	0.073	1	0 +/- 0	0.84	1	0 +/- 0	1 +/- 2	0 +/- 0	0 +/- 1	0 +/- 1
Mypn	ENSMUSG00000020067	myopalladin	0.35	1	1 +/- 3	0.073	1	8 +/- 8	6 +/- 7	1 +/- 3	3 +/- 6	3 +/- 4
Pik3cb	ENSMUSG00000032462	phosphatidylinositol 3-kinase, catalytic, beta polypeptide	0.073	1	3 +/- 5	0.54	1	3 +/- 5	33 +/- 12	1 +/- 2	4 +/- 6	5 +/- 8
Pogz	ENSMUSG00000038902	pogo transposable element with ZNF domain	0.097	1	6 +/- 7	0.073	1	8 +/- 9	25 +/- 8	3 +/- 4	9 +/- 9	11 +/- 12
Ppp1r13l	ENSMUSG00000040734	protein phosphatase 1, regulatory (inhibitor) subunit 13 like	0.073	1	6 +/- 8	0.2	1	3 +/- 6	0 +/- 1	3 +/- 5	11 +/- 12	14 +/- 16
Slc45a4	ENSMUSG00000079020	solute carrier family 45, member 4	0.073	1	3 +/- 6	0.19	1	3 +/- 6	2 +/- 1	3 +/- 1	0 +/- 0	3 +/- 1
Smarca4	ENSMUSG00000032187	SWI/SNF related, matrix associated, actin dependent regulator of chromatin, subfamily a, member 4	0.87	1	0 +/- 2	0.073	1	3 +/- 6	2 +/- 5	0 +/- 2	4 +/- 8	4 +/- 9
Sos2	ENSMUSG00000034801	son of sevenless homolog 2 (Drosophila)	0.1	1	4 +/- 6	0.073	1	13 +/- 10	0 +/- 1	4 +/- 4	3 +/- 2	6 +/- 4
Syt2	ENSMUSG00000026452	synaptotagmin II	0.94	1	0 +/- 0	0.073	1	4 +/- 6	0 +/- 0	0 +/- 0	4 +/- 7	4 +/- 7
Tmem59l	ENSMUSG00000035964	transmembrane protein 59-like	0.073	1	0 +/- 2	0.095	1	0 +/- 2	81 +/- 13	0 +/- 0	0 +/- 0	0 +/- 0
Aff2	ENSMUSG00000031189	AF4/FMR2 family, member 2	0.14	1	2 +/- 5	0.074	1	8 +/- 8	3 +/- 5	2 +/- 5	1 +/- 5	3 +/- 3
Atp6v1f	ENSMUSG00000004285	ATPase, H+ transporting, lysosomal V1 subunit F	0.074	1	6 +/- 7	0.22	1	4 +/- 6	5 +/- 6	4 +/- 6	11 +/- 10	15 +/- 14
Ccdc62	ENSMUSG00000061882	coiled-coil domain containing 62	0.42	1	0 +/- 1	0.074	1	6 +/- 8	14 +/- 10	0 +/- 1	5 +/- 8	5 +/- 9
Cops7b	ENSMUSG00000026240	COP9 (constitutive photomorphogenic) homolog, subunit 7b (Arabidopsis thaliana)	0.074	1	8 +/- 8	0.66	1	1 +/- 3	4 +/- 6	7 +/- 7	3 +/- 6	10 +/- 12
Cpt1c	ENSMUSG00000007783	carnitine palmitoyltransferase 1c	0.074	1	3 +/- 5	0.33	1	5 +/- 7	6 +/- 8	3 +/- 5	0 +/- 1	3 +/- 4
Crnkl1	ENSMUSG00000001767	Crn, crooked neck-like 1 (Drosophila)	0.074	1	8 +/- 8	0.14	1	3 +/- 5	6 +/- 7	7 +/- 8	2 +/- 4	9 +/- 11
Frmd5	ENSMUSG00000027238	FERM domain containing 5	0.074	1	1 +/- 3	0.68	1	1 +/- 4	0 +/- 1	1 +/- 3	0 +/- 1	1 +/- 3
Gigyf1	ENSMUSG00000029714	GRB10 interacting GYF protein 1	0.36	1	0 +/- 0	0.074	1	0 +/- 2	9 +/- 8	0 +/- 0	0 +/- 2	0 +/- 3
Itgb1bp1	ENSMUSG00000062352	integrin beta 1 binding protein 1	0.71	1	0 +/- 1	0.074	1	5 +/- 7	0 +/- 1	0 +/- 1	7 +/- 9	7 +/- 9
Lsm12	ENSMUSG00000020922	LSM12 homolog (S. cerevisiae)	0.074	1	2 +/- 4	0.6	1	0 +/- 0	5 +/- 7	2 +/- 4	2 +/- 5	4 +/- 9
Micalcl	ENSMUSG00000030771	MICAL C-terminal like	0.5	1	1 +/- 3	0.074	1	10 +/- 10	21 +/- 10	0 +/- 2	4 +/- 7	4 +/- 6
P2rx7	ENSMUSG00000029468	purinergic receptor P2X, ligand-gated ion channel, 7	0.074	1	6 +/- 8	0.35	1	2 +/- 5	0 +/- 0	6 +/- 7	0 +/- 3	6 +/- 10
Pdcd6ip	ENSMUSG00000032504	programmed cell death 6 interacting protein	0.074	1	6 +/- 7	0.76	1	0 +/- 2	3 +/- 6	5 +/- 7	2 +/- 6	7 +/- 12
Slc30a1	ENSMUSG00000037434	solute carrier family 30 (zinc transporter), member 1	0.89	1	0 +/- 0	0.074	1	1 +/- 3	10 +/- 9	0 +/- 1	1 +/- 4	1 +/- 4
Snph	ENSMUSG00000027457	syntaphilin	0.074	1	8 +/- 9	0.57	1	1 +/- 3	9 +/- 9	5 +/- 7	2 +/- 6	7 +/- 12
Tceal1	ENSMUSG00000049536	transcription elongation factor A (SII)-like 1	0.074	1	4 +/- 7	0.92	1	0 +/- 1	7 +/- 8	4 +/- 6	2 +/- 6	6 +/- 11
Thrb	ENSMUSG00000021779	thyroid hormone receptor beta	0.89	1	0 +/- 2	0.074	1	0 +/- 0	2 +/- 5	1 +/- 2	1 +/- 3	1 +/- 5
Tlr12	ENSMUSG00000062545	toll-like receptor 12	0.19	1	2 +/- 5	0.074	1	6 +/- 7	0 +/- 2	2 +/- 5	10 +/- 12	12 +/- 15
Tmem175	ENSMUSG00000013495	transmembrane protein 175	0.074	1	4 +/- 6	0.24	1	7 +/- 8	15 +/- 8	2 +/- 4	9 +/- 10	11 +/- 12
Tmem86a	ENSMUSG00000010307	transmembrane protein 86A	0.074	1	2 +/- 5	0.92	1	0 +/- 2	8 +/- 8	2 +/- 4	3 +/- 7	5 +/- 10
Tnip2	ENSMUSG00000059866	TNFAIP3 interacting protein 2	0.074	1	2 +/- 4	0.36	1	4 +/- 7	0 +/- 2	2 +/- 4	1 +/- 3	2 +/- 3
Zdhhc9	ENSMUSG00000036985	zinc finger, DHHC domain containing 9	0.074	1	3 +/- 5	0.52	1	1 +/- 3	14 +/- 11	2 +/- 4	0 +/- 2	2 +/- 6
Zfp451	ENSMUSG00000042197	zinc finger protein 451	0.074	1	16 +/- 11	0.17	1	2 +/- 5	10 +/- 7	8 +/- 6	12 +/- 11	19 +/- 16
Zfp644	ENSMUSG00000049606	zinc finger protein 644	0.64	1	1 +/- 3	0.074	1	12 +/- 9	2 +/- 4	1 +/- 4	4 +/- 8	5 +/- 6
Zfp786	ENSMUSG00000051499	zinc finger protein 786	0.074	1	6 +/- 7	0.95	1	0 +/- 0	2 +/- 4	5 +/- 7	3 +/- 7	9 +/- 13
1110065P20Rik	ENSMUSG00000078570	RIKEN cDNA 1110065P20 gene	0.075	1	2 +/- 4	0.51	1	0 +/- 2	20 +/- 9	2 +/- 3	2 +/- 5	4 +/- 8
4930441O14Rik	NA	NA	0.52	1	0 +/- 2	0.075	1	9 +/- 10	2 +/- 5	0 +/- 2	12 +/- 15	13 +/- 17
AU021092	ENSMUSG00000051669	expressed sequence AU021092	0.69	1	0 +/- 1	0.075	1	6 +/- 7	10 +/- 8	0 +/- 1	4 +/- 7	4 +/- 7
Aebp1	ENSMUSG00000020473	AE binding protein 1	0.075	1	2 +/- 4	0.85	1	0 +/- 2	4 +/- 6	2 +/- 4	3 +/- 7	4 +/- 11
Atp6ap1l	ENSMUSG00000078958	ATPase, H+ transporting, lysosomal accessory protein 1-like	0.075	1	7 +/- 7	0.32	1	0 +/- 2	6 +/- 7	5 +/- 6	2 +/- 4	7 +/- 9
Ccdc59	ENSMUSG00000019897	coiled-coil domain containing 59	0.54	1	1 +/- 3	0.075	1	5 +/- 7	1 +/- 3	1 +/- 4	0 +/- 3	2 +/- 3
Ccdc6	ENSMUSG00000048701	coiled-coil domain containing 6	0.077	1	4 +/- 6	0.075	1	9 +/- 8	4 +/- 5	3 +/- 3	13 +/- 5	15 +/- 5
Fam117a	ENSMUSG00000038893	family with sequence similarity 117, member A	0.92	1	0 +/- 1	0.075	1	5 +/- 6	7 +/- 7	0 +/- 1	4 +/- 7	4 +/- 7
Fam124a	ENSMUSG00000035184	family with sequence similarity 124, member A	0.075	1	7 +/- 7	0.31	1	2 +/- 5	7 +/- 8	6 +/- 7	0 +/- 3	6 +/- 9
Fam136a	ENSMUSG00000057497	family with sequence similarity 136, member A	0.87	1	0 +/- 1	0.075	1	7 +/- 7	3 +/- 5	0 +/- 1	5 +/- 9	6 +/- 9
Fam89b	ENSMUSG00000024939	family with sequence similarity 89, member B	0.075	1	3 +/- 5	0.21	1	0 +/- 2	59 +/- 3	1 +/- 2	0 +/- 1	2 +/- 2
Gbf1	ENSMUSG00000025224	golgi-specific brefeldin A-resistance factor 1	0.66	1	0 +/- 1	0.075	1	1 +/- 4	15 +/- 11	0 +/- 1	1 +/- 5	1 +/- 5
Hsp90aa1	ENSMUSG00000021270	heat shock protein 90, alpha (cytosolic), class A member 1	0.075	1	3 +/- 5	0.57	1	1 +/- 4	10 +/- 9	2 +/- 4	4 +/- 8	6 +/- 10
Lamb3	ENSMUSG00000026639	laminin, beta 3	0.075	1	12 +/- 11	0.95	1	0 +/- 1	10 +/- 11	7 +/- 8	5 +/- 10	12 +/- 16
Nin	ENSMUSG00000021068	ninein	0.075	1	0 +/- 0	0.9	1	0 +/- 1	9 +/- 9	0 +/- 0	0 +/- 2	0 +/- 3
Pigb	ENSMUSG00000079469	phosphatidylinositol glycan anchor biosynthesis, class B	0.075	1	7 +/- 7	0.37	1	2 +/- 5	3 +/- 5	4 +/- 6	1 +/- 4	5 +/- 9
Pm20d1	ENSMUSG00000042251	peptidase M20 domain containing 1	0.23	1	1 +/- 3	0.075	1	4 +/- 6	37 +/- 6	1 +/- 2	0 +/- 2	1 +/- 2
Reln	ENSMUSG00000042453	reelin	0.075	1	2 +/- 4	0.15	1	0 +/- 1	26 +/- 8	1 +/- 3	2 +/- 4	3 +/- 6
Rhobtb3	ENSMUSG00000021589	Rho-related BTB domain containing 3	0.075	1	4 +/- 6	0.14	1	4 +/- 7	13 +/- 11	3 +/- 5	7 +/- 9	10 +/- 13
Rtn4	ENSMUSG00000020458	reticulon 4	0.075	1	2 +/- 4	0.9	1	1 +/- 3	11 +/- 10	2 +/- 4	1 +/- 3	2 +/- 6
Sema4b	ENSMUSG00000030539	sema domain, immunoglobulin domain (Ig), transmembrane domain (TM) and short cytoplasmic domain, (semaphorin) 4B	0.075	1	3 +/- 5	0.35	1	2 +/- 4	10 +/- 10	3 +/- 5	6 +/- 9	9 +/- 12
Tbc1d7	ENSMUSG00000021368	TBC1 domain family, member 7	0.075	1	7 +/- 7	0.66	1	0 +/- 0	10 +/- 6	5 +/- 5	3 +/- 3	8 +/- 6
Uck2	ENSMUSG00000026558	uridine-cytidine kinase 2	0.88	1	0 +/- 1	0.075	1	10 +/- 9	2 +/- 4	0 +/- 1	5 +/- 8	5 +/- 8
Zdhhc24	ENSMUSG00000006463	zinc finger, DHHC domain containing 24	0.82	1	0 +/- 2	0.075	1	2 +/- 5	1 +/- 3	0 +/- 2	1 +/- 5	1 +/- 4
Zfp280b	ENSMUSG00000049764	zinc finger protein 280B	0.075	1	5 +/- 6	0.57	1	2 +/- 5	0 +/- 1	4 +/- 6	0 +/- 1	4 +/- 6
Zfp87	ENSMUSG00000097333	zinc finger protein 87	0.98	1	0 +/- 1	0.075	1	5 +/- 7	1 +/- 3	0 +/- 0	5 +/- 8	5 +/- 8
Zic3	ENSMUSG00000067860	zinc finger protein of the cerebellum 3	0.075	1	7 +/- 9	0.41	1	1 +/- 3	0 +/- 2	5 +/- 7	1 +/- 3	6 +/- 9
6330418K02Rik	ENSMUSG00000085227	RIKEN cDNA 6330418K02 gene	0.35	1	2 +/- 4	0.076	1	7 +/- 8	0 +/- 0	1 +/- 4	2 +/- 6	4 +/- 4
9930104L06Rik	ENSMUSG00000044730	RIKEN cDNA 9930104L06 gene	0.63	1	1 +/- 3	0.076	1	4 +/- 6	2 +/- 5	1 +/- 3	2 +/- 6	2 +/- 4
AA387883	NA	NA	0.076	1	8 +/- 8	0.94	1	0 +/- 0	0 +/- 2	6 +/- 7	4 +/- 8	10 +/- 13
Ap2b1	ENSMUSG00000035152	adaptor-related protein complex 2, beta 1 subunit	0.83	1	0 +/- 0	0.076	1	0 +/- 2	0 +/- 2	0 +/- 1	0 +/- 2	0 +/- 1
Eif5a	ENSMUSG00000078812	eukaryotic translation initiation factor 5A	0.076	1	7 +/- 8	0.58	1	0 +/- 1	6 +/- 7	4 +/- 6	4 +/- 8	8 +/- 12
Glipr1	ENSMUSG00000056888	GLI pathogenesis-related 1 (glioma)	0.92	1	0 +/- 0	0.076	1	9 +/- 9	1 +/- 3	0 +/- 0	5 +/- 10	5 +/- 9
Gm13446	ENSMUSG00000086555	predicted gene 13446	0.13	1	5 +/- 6	0.076	1	10 +/- 10	8 +/- 7	3 +/- 4	14 +/- 11	16 +/- 14
Gtpbp5	NA	NA	0.26	1	2 +/- 4	0.076	1	10 +/- 9	2 +/- 4	2 +/- 4	2 +/- 5	4 +/- 4
Gxylt1	ENSMUSG00000036197	glucoside xylosyltransferase 1	0.076	1	1 +/- 4	0.99	1	0 +/- 1	10 +/- 9	1 +/- 3	1 +/- 4	2 +/- 7
Ido2	ENSMUSG00000031549	indoleamine 2,3-dioxygenase 2	0.076	1	6 +/- 7	0.4	1	2 +/- 4	2 +/- 5	4 +/- 6	8 +/- 11	11 +/- 15
Kcnn1	ENSMUSG00000002908	potassium intermediate/small conductance calcium-activated channel, subfamily N, member 1	0.076	1	7 +/- 7	0.17	1	1 +/- 4	3 +/- 5	6 +/- 6	10 +/- 10	16 +/- 14
Narg2	NA	NA	0.076	1	11 +/- 8	0.78	1	0 +/- 1	3 +/- 4	8 +/- 6	5 +/- 4	13 +/- 6
Nrip1	ENSMUSG00000048490	nuclear receptor interacting protein 1	0.15	1	1 +/- 3	0.076	1	9 +/- 9	23 +/- 12	1 +/- 2	2 +/- 6	3 +/- 4
Qars	ENSMUSG00000032604	glutaminyl-tRNA synthetase	0.076	1	8 +/- 9	0.83	1	0 +/- 2	6 +/- 8	7 +/- 7	4 +/- 8	11 +/- 14
Ralb	ENSMUSG00000004451	v-ral simian leukemia viral oncogene homolog B (ras related)	0.19	1	1 +/- 3	0.076	1	9 +/- 9	1 +/- 2	1 +/- 2	11 +/- 5	12 +/- 6
Slc39a13	ENSMUSG00000002105	solute carrier family 39 (metal ion transporter), member 13	0.37	1	2 +/- 4	0.076	1	9 +/- 9	18 +/- 7	1 +/- 2	8 +/- 5	9 +/- 6
Tspan7	ENSMUSG00000058254	tetraspanin 7	0.076	1	14 +/- 11	0.95	1	1 +/- 3	9 +/- 9	8 +/- 8	3 +/- 7	10 +/- 14
Ttc13	ENSMUSG00000037300	tetratricopeptide repeat domain 13	0.076	1	10 +/- 8	0.64	1	0 +/- 1	11 +/- 6	6 +/- 5	4 +/- 3	10 +/- 6
Zc3h12b	ENSMUSG00000035045	zinc finger CCCH-type containing 12B	0.076	1	2 +/- 5	0.26	1	9 +/- 8	5 +/- 7	3 +/- 5	1 +/- 4	3 +/- 4
3110039M20Rik	ENSMUSG00000089922	RIKEN cDNA 3110039M20 gene	0.077	1	7 +/- 8	0.66	1	1 +/- 3	3 +/- 5	4 +/- 6	8 +/- 10	12 +/- 14
3830406C13Rik	ENSMUSG00000033111	RIKEN cDNA 3830406C13 gene	0.077	1	4 +/- 6	0.59	1	1 +/- 3	2 +/- 4	5 +/- 6	2 +/- 5	6 +/- 10
Acacb	ENSMUSG00000042010	acetyl-Coenzyme A carboxylase beta	0.077	1	9 +/- 9	0.14	1	4 +/- 6	1 +/- 4	9 +/- 9	1 +/- 5	10 +/- 12
Aig1	ENSMUSG00000019806	androgen-induced 1	0.7	1	0 +/- 1	0.077	1	11 +/- 11	0 +/- 2	0 +/- 1	9 +/- 12	9 +/- 13
Arl2	ENSMUSG00000024944	ADP-ribosylation factor-like 2	0.64	1	0 +/- 2	0.077	1	0 +/- 0	9 +/- 9	0 +/- 2	0 +/- 2	0 +/- 3
Asb11	ENSMUSG00000031382	ankyrin repeat and SOCS box-containing 11	0.39	1	1 +/- 3	0.077	1	9 +/- 9	5 +/- 7	1 +/- 3	10 +/- 11	11 +/- 13
Bphl	ENSMUSG00000038286	biphenyl hydrolase-like (serine hydrolase, breast epithelial mucin-associated antigen)	0.077	1	6 +/- 8	0.53	1	3 +/- 6	1 +/- 4	5 +/- 7	0 +/- 1	5 +/- 8
Cartpt	ENSMUSG00000021647	CART prepropeptide	0.077	1	5 +/- 7	0.72	1	0 +/- 1	37 +/- 13	2 +/- 4	2 +/- 4	4 +/- 7
Cntfr	ENSMUSG00000028444	ciliary neurotrophic factor receptor	0.077	1	9 +/- 9	0.94	1	1 +/- 3	10 +/- 10	7 +/- 7	2 +/- 6	9 +/- 12
Col1a2	ENSMUSG00000029661	collagen, type I, alpha 2	0.077	1	0 +/- 2	0.75	1	0 +/- 1	4 +/- 7	0 +/- 2	1 +/- 3	1 +/- 5
Eftud1	ENSMUSG00000038563	elongation factor Tu GTP binding domain containing 1	0.57	1	1 +/- 4	0.077	1	9 +/- 8	17 +/- 10	1 +/- 3	8 +/- 9	9 +/- 10
Gba	ENSMUSG00000028048	glucosidase, beta, acid	0.077	1	7 +/- 7	0.6	1	2 +/- 4	8 +/- 7	4 +/- 5	7 +/- 9	11 +/- 12
Hpgd	ENSMUSG00000031613	hydroxyprostaglandin dehydrogenase 15 (NAD)	0.077	1	4 +/- 5	0.99	1	0 +/- 2	14 +/- 10	2 +/- 4	1 +/- 3	3 +/- 6
Kcne1l	ENSMUSG00000090122	potassium voltage-gated channel, Isk-related family, member 1-like, pseudogene	0.75	1	1 +/- 4	0.077	1	6 +/- 7	4 +/- 7	1 +/- 3	7 +/- 11	8 +/- 13
Klf11	ENSMUSG00000020653	Kruppel-like factor 11	0.91	1	0 +/- 1	0.077	1	8 +/- 8	3 +/- 5	0 +/- 1	5 +/- 8	5 +/- 7
Lhfpl4	ENSMUSG00000042873	lipoma HMGIC fusion partner-like protein 4	0.077	1	3 +/- 5	0.86	1	0 +/- 0	1 +/- 3	2 +/- 4	1 +/- 5	3 +/- 8
Ndufv1	ENSMUSG00000037916	NADH dehydrogenase (ubiquinone) flavoprotein 1	0.38	1	2 +/- 4	0.077	1	8 +/- 8	11 +/- 9	2 +/- 4	2 +/- 5	3 +/- 3
Pcdha6	ENSMUSG00000103707	protocadherin alpha 6	0.077	1	5 +/- 7	0.12	1	6 +/- 8	6 +/- 9	4 +/- 6	11 +/- 14	15 +/- 19
Pcdhb10	ENSMUSG00000045657	protocadherin beta 10	0.83	1	0 +/- 1	0.077	1	6 +/- 7	44 +/- 7	0 +/- 0	2 +/- 4	2 +/- 4
Prdm15	ENSMUSG00000014039	PR domain containing 15	0.74	1	0 +/- 1	0.077	1	7 +/- 9	1 +/- 3	0 +/- 1	7 +/- 11	7 +/- 11
Ptk7	ENSMUSG00000023972	PTK7 protein tyrosine kinase 7	0.93	1	0 +/- 1	0.077	1	11 +/- 10	1 +/- 3	0 +/- 0	7 +/- 11	7 +/- 11
Robo2	ENSMUSG00000052516	roundabout homolog 2 (Drosophila)	0.63	1	0 +/- 1	0.077	1	0 +/- 1	14 +/- 10	0 +/- 1	0 +/- 2	0 +/- 2
Apoa1bp	ENSMUSG00000028070	apolipoprotein A-I binding protein	0.078	1	1 +/- 3	0.2	1	0 +/- 0	1 +/- 4	1 +/- 3	1 +/- 3	1 +/- 6
BC031181	ENSMUSG00000036299	cDNA sequence BC031181	0.92	1	1 +/- 2	0.078	1	4 +/- 7	2 +/- 4	1 +/- 2	5 +/- 9	5 +/- 10
Cap2	ENSMUSG00000021373	CAP, adenylate cyclase-associated protein, 2 (yeast)	0.078	1	5 +/- 5	0.38	1	0 +/- 0	5 +/- 7	4 +/- 5	3 +/- 5	7 +/- 9
Clptm1l	ENSMUSG00000021610	CLPTM1-like	0.34	1	2 +/- 4	0.078	1	5 +/- 7	2 +/- 4	1 +/- 3	2 +/- 6	3 +/- 4
Cthrc1	ENSMUSG00000054196	collagen triple helix repeat containing 1	0.81	1	0 +/- 1	0.078	1	7 +/- 8	41 +/- 8	0 +/- 1	3 +/- 5	3 +/- 5
Gstz1	ENSMUSG00000021033	glutathione transferase zeta 1 (maleylacetoacetate isomerase)	0.24	1	1 +/- 3	0.078	1	1 +/- 3	43 +/- 6	1 +/- 2	0 +/- 0	1 +/- 2
Nampt	ENSMUSG00000020572	nicotinamide phosphoribosyltransferase	0.078	1	8 +/- 8	0.58	1	0 +/- 0	0 +/- 1	8 +/- 8	6 +/- 9	13 +/- 15
Pfdn4	ENSMUSG00000052033	prefoldin 4	0.078	1	2 +/- 4	0.38	1	1 +/- 3	1 +/- 3	2 +/- 4	3 +/- 7	5 +/- 10
Rabep1	ENSMUSG00000020817	rabaptin, RAB GTPase binding effector protein 1	0.95	1	0 +/- 1	0.078	1	0 +/- 1	29 +/- 9	0 +/- 1	1 +/- 3	1 +/- 3
Spats1	ENSMUSG00000023935	spermatogenesis associated, serine-rich 1	0.22	1	3 +/- 6	0.078	1	6 +/- 8	21 +/- 11	2 +/- 5	0 +/- 2	3 +/- 3
Trim8	ENSMUSG00000025034	tripartite motif-containing 8	0.43	1	5 +/- 7	0.078	1	4 +/- 7	13 +/- 10	4 +/- 6	0 +/- 0	4 +/- 6
Vps53	ENSMUSG00000017288	vacuolar protein sorting 53 (yeast)	0.65	1	0 +/- 0	0.078	1	5 +/- 6	3 +/- 5	0 +/- 0	3 +/- 7	3 +/- 6
2310039H08Rik	ENSMUSG00000062619	RIKEN cDNA 2310039H08 gene	0.48	1	1 +/- 4	0.079	1	10 +/- 9	10 +/- 8	1 +/- 2	10 +/- 10	10 +/- 12
Acvr2a	ENSMUSG00000052155	activin receptor IIA	0.8	1	0 +/- 2	0.079	1	15 +/- 11	12 +/- 9	0 +/- 1	6 +/- 10	7 +/- 9
Ankrd34a	ENSMUSG00000049097	ankyrin repeat domain 34A	0.17	1	0 +/- 2	0.079	1	7 +/- 9	13 +/- 9	0 +/- 1	5 +/- 8	5 +/- 8
Arrdc3	ENSMUSG00000074794	arrestin domain containing 3	0.25	1	1 +/- 3	0.079	1	4 +/- 6	13 +/- 10	1 +/- 3	5 +/- 9	6 +/- 11
Dhcr7	ENSMUSG00000058454	7-dehydrocholesterol reductase	0.079	1	2 +/- 4	0.89	1	1 +/- 4	10 +/- 8	1 +/- 3	4 +/- 7	5 +/- 9
Dnajc30	ENSMUSG00000061118	DnaJ (Hsp40) homolog, subfamily C, member 30	0.25	1	0 +/- 1	0.079	1	3 +/- 5	3 +/- 6	0 +/- 2	1 +/- 3	1 +/- 2
E230029C05Rik	NA	NA	0.79	1	1 +/- 2	0.079	1	5 +/- 7	15 +/- 11	0 +/- 2	6 +/- 9	6 +/- 10
Hopx	ENSMUSG00000059325	HOP homeobox	0.079	1	9 +/- 9	0.51	1	0 +/- 0	3 +/- 5	6 +/- 7	5 +/- 8	12 +/- 13
Med22	ENSMUSG00000015776	mediator complex subunit 22	0.83	1	0 +/- 1	0.079	1	2 +/- 5	8 +/- 8	0 +/- 1	3 +/- 6	3 +/- 7
Ncoa3	ENSMUSG00000027678	nuclear receptor coactivator 3	0.079	1	7 +/- 8	0.95	1	0 +/- 2	15 +/- 12	5 +/- 6	5 +/- 9	10 +/- 14
Ncs1	ENSMUSG00000062661	neuronal calcium sensor 1	0.079	1	5 +/- 7	0.32	1	3 +/- 5	12 +/- 11	3 +/- 5	8 +/- 10	11 +/- 13
Nell1	ENSMUSG00000055409	NEL-like 1	0.45	1	1 +/- 3	0.079	1	1 +/- 3	15 +/- 9	0 +/- 2	2 +/- 5	3 +/- 6
Nthl1	ENSMUSG00000041429	nth (endonuclease III)-like 1 (E.coli)	0.78	1	1 +/- 2	0.079	1	8 +/- 9	7 +/- 7	0 +/- 2	9 +/- 10	9 +/- 11
Pcdhgb7	ENSMUSG00000104063	protocadherin gamma subfamily B, 7	0.66	1	1 +/- 3	0.079	1	8 +/- 8	19 +/- 10	1 +/- 2	6 +/- 8	7 +/- 9
Ptges3l	ENSMUSG00000097487	prostaglandin E synthase 3 (cytosolic)-like	0.079	1	7 +/- 8	0.56	1	2 +/- 4	3 +/- 5	4 +/- 6	9 +/- 11	13 +/- 15
Rpl22	ENSMUSG00000028936	ribosomal protein L22	0.6	1	0 +/- 2	0.079	1	2 +/- 5	0 +/- 0	0 +/- 2	3 +/- 7	3 +/- 8
Slc25a20	ENSMUSG00000032602	solute carrier family 25 (mitochondrial carnitine/acylcarnitine translocase), member 20	0.079	1	6 +/- 0	0.52	1	2 +/- 5	2 +/- 4	5 +/- 7	0 +/- 3	6 +/- 9
Srek1	ENSMUSG00000032621	splicing regulatory glutamine/lysine-rich protein 1	0.16	1	9 +/- 8	0.079	1	4 +/- 6	8 +/- 7	6 +/- 6	11 +/- 10	16 +/- 15
Tceal5	ENSMUSG00000054034	transcription elongation factor A (SII)-like 5	0.079	1	3 +/- 5	0.27	1	0 +/- 0	1 +/- 4	3 +/- 5	2 +/- 5	5 +/- 8
Tmem41b	ENSMUSG00000047554	transmembrane protein 41B	0.079	1	3 +/- 6	0.26	1	4 +/- 6	9 +/- 8	3 +/- 5	7 +/- 10	10 +/- 14
Tonsl	ENSMUSG00000059323	tonsoku-like, DNA repair protein	0.079	1	9 +/- 8	0.4	1	3 +/- 5	24 +/- 8	3 +/- 4	7 +/- 7	11 +/- 10
Trip11	ENSMUSG00000021188	thyroid hormone receptor interactor 11	0.079	1	2 +/- 5	0.96	1	2 +/- 4	1 +/- 4	2 +/- 5	0 +/- 0	2 +/- 5
Ttpal	ENSMUSG00000017679	tocopherol (alpha) transfer protein-like	0.55	1	0 +/- 2	0.079	1	2 +/- 4	1 +/- 3	0 +/- 2	1 +/- 2	1 +/- 2
Zbtb24	ENSMUSG00000019826	zinc finger and BTB domain containing 24	0.079	1	4 +/- 6	0.21	1	4 +/- 6	1 +/- 3	2 +/- 5	0 +/- 3	3 +/- 4
4930581F22Rik	ENSMUSG00000070315	RIKEN cDNA 4930581F22 gene	0.76	1	1 +/- 3	0.08	1	7 +/- 8	2 +/- 4	1 +/- 3	9 +/- 10	9 +/- 12
9430023L20Rik	NA	NA	0.93	1	0 +/- 2	0.08	1	7 +/- 9	16 +/- 10	0 +/- 1	4 +/- 8	5 +/- 7
Abca2	ENSMUSG00000026944	ATP-binding cassette, sub-family A (ABC1), member 2	0.08	1	3 +/- 5	0.4	1	0 +/- 0	0 +/- 1	4 +/- 6	3 +/- 6	7 +/- 11
Acer3	ENSMUSG00000030760	alkaline ceramidase 3	0.69	1	0 +/- 1	0.08	1	9 +/- 9	5 +/- 7	0 +/- 1	8 +/- 11	8 +/- 12
Adipor1	ENSMUSG00000026457	adiponectin receptor 1	0.08	1	9 +/- 9	0.42	1	3 +/- 5	0 +/- 1	8 +/- 8	1 +/- 4	9 +/- 11
Bhlha9	ENSMUSG00000044243	basic helix-loop-helix family, member a9	0.08	1	6 +/- 7	0.1	1	8 +/- 9	13 +/- 10	6 +/- 7	0 +/- 0	6 +/- 7
Flrt2	ENSMUSG00000047414	fibronectin leucine rich transmembrane protein 2	0.28	1	1 +/- 3	0.08	1	2 +/- 4	0 +/- 2	1 +/- 3	4 +/- 8	5 +/- 11
Leprot	ENSMUSG00000035212	leptin receptor overlapping transcript	0.89	1	0 +/- 1	0.08	1	5 +/- 7	5 +/- 7	0 +/- 1	6 +/- 10	6 +/- 11
Mcee	ENSMUSG00000033429	methylmalonyl CoA epimerase	0.08	1	4 +/- 6	0.11	1	3 +/- 5	22 +/- 11	3 +/- 4	5 +/- 8	8 +/- 11
Metrn	ENSMUSG00000002274	meteorin, glial cell differentiation regulator	0.08	1	7 +/- 8	0.88	1	2 +/- 4	6 +/- 8	7 +/- 7	1 +/- 4	8 +/- 11
Pop7	ENSMUSG00000029715	processing of precursor 7, ribonuclease P family, (S. cerevisiae)	0.08	1	3 +/- 6	0.27	1	0 +/- 2	10 +/- 8	3 +/- 5	1 +/- 5	4 +/- 9
Riiad1	ENSMUSG00000028139	regulatory subunit of type II PKA R-subunit (RIIa) domain containing 1	0.32	1	1 +/- 3	0.08	1	7 +/- 8	0 +/- 2	1 +/- 3	11 +/- 12	12 +/- 14
Rpn1	ENSMUSG00000030062	ribophorin I	0.08	1	9 +/- 9	0.82	1	0 +/- 1	5 +/- 7	6 +/- 7	3 +/- 8	9 +/- 14
Shd	ENSMUSG00000039154	src homology 2 domain-containing transforming protein D	0.37	1	0 +/- 2	0.08	1	9 +/- 9	21 +/- 9	0 +/- 1	7 +/- 9	8 +/- 10
Socs1	ENSMUSG00000038037	suppressor of cytokine signaling 1	0.08	1	5 +/- 6	0.44	1	2 +/- 5	0 +/- 1	5 +/- 6	1 +/- 4	6 +/- 10
Tmem160	ENSMUSG00000019158	transmembrane protein 160	0.12	1	1 +/- 4	0.08	1	8 +/- 9	35 +/- 8	0 +/- 2	5 +/- 7	6 +/- 8
Xrn2	ENSMUSG00000027433	5'-3' exoribonuclease 2	0.15	1	5 +/- 6	0.08	1	8 +/- 9	7 +/- 8	4 +/- 6	0 +/- 3	4 +/- 4
Zbtb7b	ENSMUSG00000028042	zinc finger and BTB domain containing 7B	0.08	1	9 +/- 9	0.25	1	5 +/- 7	9 +/- 8	9 +/- 8	1 +/- 4	10 +/- 11
Acot1	ENSMUSG00000072949	acyl-CoA thioesterase 1	0.62	1	0 +/- 2	0.081	1	7 +/- 8	1 +/- 2	0 +/- 2	6 +/- 10	6 +/- 11
Ctcf	ENSMUSG00000005698	CCCTC-binding factor	0.5	1	0 +/- 2	0.081	1	11 +/- 9	18 +/- 10	0 +/- 1	8 +/- 10	8 +/- 11
Ctsl	ENSMUSG00000021477	cathepsin L	0.3	1	0 +/- 2	0.081	1	11 +/- 10	48 +/- 6	0 +/- 0	4 +/- 2	4 +/- 1
Dnaja1	ENSMUSG00000028410	DnaJ (Hsp40) homolog, subfamily A, member 1	0.081	1	9 +/- 8	0.3	1	2 +/- 5	5 +/- 6	5 +/- 6	11 +/- 11	16 +/- 15
Elovl4	ENSMUSG00000032262	elongation of very long chain fatty acids (FEN1/Elo2, SUR4/Elo3, yeast)-like 4	0.081	1	1 +/- 3	0.45	1	0 +/- 1	8 +/- 8	2 +/- 4	1 +/- 3	3 +/- 6
Grpel2	ENSMUSG00000024580	GrpE-like 2, mitochondrial	0.081	1	4 +/- 6	0.52	1	2 +/- 5	6 +/- 7	3 +/- 5	0 +/- 2	4 +/- 6
Kcnk9	ENSMUSG00000036760	potassium channel, subfamily K, member 9	0.081	1	2 +/- 5	0.85	1	2 +/- 5	7 +/- 8	2 +/- 5	0 +/- 0	2 +/- 5
Kctd16	ENSMUSG00000051401	potassium channel tetramerisation domain containing 16	0.081	1	2 +/- 4	0.8	1	2 +/- 5	4 +/- 7	3 +/- 5	0 +/- 1	3 +/- 6
Kifap3	ENSMUSG00000026585	kinesin-associated protein 3	0.081	1	2 +/- 4	0.49	1	0 +/- 1	72 +/- 13	0 +/- 1	0 +/- 1	1 +/- 2
Mpv17l	ENSMUSG00000022679	Mpv17 transgene, kidney disease mutant-like	0.43	1	0 +/- 2	0.081	1	10 +/- 10	25 +/- 11	0 +/- 2	6 +/- 8	7 +/- 9
Pdss2	ENSMUSG00000038240	prenyl (solanesyl) diphosphate synthase, subunit 2	0.85	1	0 +/- 1	0.081	1	9 +/- 9	6 +/- 2	0 +/- 0	4 +/- 2	4 +/- 2
Rab11fip3	ENSMUSG00000037098	RAB11 family interacting protein 3 (class II)	0.081	1	4 +/- 6	0.17	1	2 +/- 5	21 +/- 11	2 +/- 4	5 +/- 8	8 +/- 11
Renbp	ENSMUSG00000031387	renin binding protein	0.081	1	2 +/- 4	0.84	1	1 +/- 3	30 +/- 8	1 +/- 2	2 +/- 5	3 +/- 7
Rrp8	ENSMUSG00000030888	ribosomal RNA processing 8, methyltransferase, homolog (yeast)	0.081	1	7 +/- 8	0.57	1	2 +/- 5	4 +/- 6	6 +/- 7	1 +/- 3	7 +/- 10
Slc39a9	ENSMUSG00000048833	solute carrier family 39 (zinc transporter), member 9	0.081	1	5 +/- 7	0.67	1	3 +/- 6	2 +/- 4	4 +/- 6	0 +/- 0	4 +/- 6
Slc44a2	ENSMUSG00000057193	solute carrier family 44, member 2	0.081	1	4 +/- 6	0.74	1	2 +/- 4	1 +/- 3	3 +/- 5	0 +/- 1	3 +/- 6
Slx4ip	ENSMUSG00000027281	SLX4 interacting protein	0.081	1	8 +/- 8	0.82	1	0 +/- 1	0 +/- 2	9 +/- 8	6 +/- 9	15 +/- 15
Tgs1	ENSMUSG00000028233	trimethylguanosine synthase homolog (S. cerevisiae)	0.084	1	9 +/- 8	0.081	1	3 +/- 5	1 +/- 3	7 +/- 7	12 +/- 11	19 +/- 16
Tpp2	ENSMUSG00000041763	tripeptidyl peptidase II	0.33	1	3 +/- 5	0.081	1	10 +/- 9	1 +/- 3	3 +/- 5	2 +/- 6	5 +/- 4
Vill	ENSMUSG00000038775	villin-like	0.081	1	3 +/- 5	0.4	1	2 +/- 4	19 +/- 11	2 +/- 4	0 +/- 1	2 +/- 5
Vwa9	ENSMUSG00000034263	von Willebrand factor A domain containing 9	0.081	1	5 +/- 7	0.4	1	3 +/- 5	1 +/- 3	4 +/- 5	9 +/- 10	12 +/- 14
Zfp622	ENSMUSG00000052253	zinc finger protein 622	0.55	1	2 +/- 4	0.081	1	3 +/- 5	0 +/- 2	1 +/- 3	6 +/- 10	8 +/- 12
1110001J03Rik	ENSMUSG00000019689	RIKEN cDNA 1110001J03 gene	0.39	1	0 +/- 2	0.082	1	2 +/- 4	7 +/- 8	0 +/- 2	1 +/- 3	1 +/- 2
2900097C17Rik	ENSMUSG00000102869	RIKEN cDNA 2900097C17 gene	0.29	1	4 +/- 6	0.082	1	8 +/- 9	4 +/- 6	2 +/- 4	13 +/- 12	15 +/- 15
5033411D12Rik	NA	NA	0.65	1	0 +/- 1	0.082	1	8 +/- 9	27 +/- 9	0 +/- 1	4 +/- 8	5 +/- 9
Agap3	ENSMUSG00000023353	ArfGAP with GTPase domain, ankyrin repeat and PH domain 3	0.082	1	4 +/- 6	0.74	1	0 +/- 1	3 +/- 0	4 +/- 0	2 +/- 0	6 +/- 0
B230120H23Rik	NA	NA	0.53	1	0 +/- 1	0.082	1	4 +/- 5	0 +/- 2	0 +/- 1	4 +/- 8	4 +/- 9
Cebpb	ENSMUSG00000056501	CCAAT/enhancer binding protein (C/EBP), beta	0.91	1	0 +/- 1	0.082	1	4 +/- 7	3 +/- 6	0 +/- 1	4 +/- 9	4 +/- 8
Clk1	ENSMUSG00000026034	CDC-like kinase 1	0.43	1	1 +/- 3	0.082	1	5 +/- 6	2 +/- 4	1 +/- 2	6 +/- 9	7 +/- 11
Clpx	ENSMUSG00000015357	caseinolytic mitochondrial matrix peptidase chaperone subunit	0.082	1	8 +/- 8	0.46	1	3 +/- 5	2 +/- 4	8 +/- 8	2 +/- 5	9 +/- 12
Cryab	ENSMUSG00000032060	crystallin, alpha B	0.082	1	1 +/- 2	0.24	1	6 +/- 7	5 +/- 7	1 +/- 2	7 +/- 11	7 +/- 13
Dab1	ENSMUSG00000028519	disabled 1	0.082	1	9 +/- 9	0.42	1	3 +/- 5	16 +/- 10	3 +/- 5	8 +/- 10	11 +/- 14
Dnajc15	ENSMUSG00000022013	DnaJ (Hsp40) homolog, subfamily C, member 15	0.52	1	1 +/- 3	0.082	1	6 +/- 8	3 +/- 6	1 +/- 2	3 +/- 7	3 +/- 6
Dusp10	ENSMUSG00000039384	dual specificity phosphatase 10	0.082	1	5 +/- 7	0.21	1	4 +/- 6	0 +/- 2	4 +/- 6	0 +/- 1	5 +/- 6
Fabp7	ENSMUSG00000019874	fatty acid binding protein 7, brain	0.84	1	0 +/- 0	0.082	1	5 +/- 7	27 +/- 10	0 +/- 0	2 +/- 6	2 +/- 6
Flt4	ENSMUSG00000020357	FMS-like tyrosine kinase 4	0.082	1	4 +/- 6	0.35	1	3 +/- 6	1 +/- 3	3 +/- 5	10 +/- 12	13 +/- 15
Fuom	ENSMUSG00000025466	fucose mutarotase	0.082	1	5 +/- 7	0.45	1	0 +/- 0	10 +/- 8	3 +/- 5	2 +/- 6	6 +/- 10
Gpr108	ENSMUSG00000005823	G protein-coupled receptor 108	0.082	1	3 +/- 5	0.74	1	2 +/- 4	8 +/- 7	3 +/- 5	7 +/- 9	10 +/- 13
Ikbkb	ENSMUSG00000031537	inhibitor of kappaB kinase beta	0.082	1	7 +/- 7	0.59	1	1 +/- 3	0 +/- 0	7 +/- 7	10 +/- 10	17 +/- 16
Meis1	ENSMUSG00000020160	Meis homeobox 1	0.082	1	5 +/- 7	0.34	1	2 +/- 4	15 +/- 6	4 +/- 4	1 +/- 1	4 +/- 5
Mir3093	ENSMUSG00000092988	microRNA 3093	0.34	1	4 +/- 6	0.082	1	4 +/- 6	11 +/- 8	2 +/- 4	8 +/- 10	10 +/- 13
Mrpl19	ENSMUSG00000030045	mitochondrial ribosomal protein L19	0.082	1	3 +/- 5	0.15	1	3 +/- 5	1 +/- 3	2 +/- 5	0 +/- 1	2 +/- 4
Psmb4	ENSMUSG00000005779	proteasome (prosome, macropain) subunit, beta type 4	0.19	1	0 +/- 1	0.082	1	0 +/- 2	0 +/- 1	0 +/- 2	0 +/- 1	0 +/- 2
Rac3	ENSMUSG00000018012	RAS-related C3 botulinum substrate 3	0.082	1	2 +/- 4	0.97	1	0 +/- 2	4 +/- 6	2 +/- 4	3 +/- 6	5 +/- 9
Rbm43	ENSMUSG00000036249	RNA binding motif protein 43	0.72	1	0 +/- 1	0.082	1	8 +/- 8	20 +/- 10	0 +/- 1	2 +/- 6	2 +/- 5
Rhobtb1	ENSMUSG00000019944	Rho-related BTB domain containing 1	0.082	1	7 +/- 9	0.57	1	2 +/- 4	15 +/- 10	5 +/- 6	7 +/- 10	12 +/- 15
Sema3a	ENSMUSG00000028883	sema domain, immunoglobulin domain (Ig), short basic domain, secreted, (semaphorin) 3A	0.082	1	4 +/- 6	0.67	1	2 +/- 4	4 +/- 6	4 +/- 6	0 +/- 2	4 +/- 7
Tmem63a	ENSMUSG00000026519	transmembrane protein 63a	0.082	1	2 +/- 4	0.66	1	0 +/- 1	16 +/- 12	2 +/- 4	2 +/- 6	4 +/- 9
Trpm2	ENSMUSG00000009292	transient receptor potential cation channel, subfamily M, member 2	0.082	1	4 +/- 6	0.45	1	1 +/- 3	0 +/- 2	2 +/- 5	5 +/- 10	7 +/- 13
Uba5	ENSMUSG00000032557	ubiquitin-like modifier activating enzyme 5	0.78	1	2 +/- 4	0.082	1	4 +/- 7	20 +/- 9	1 +/- 2	5 +/- 8	6 +/- 10
Vps13a	ENSMUSG00000046230	vacuolar protein sorting 13A (yeast)	0.082	1	3 +/- 5	0.21	1	0 +/- 1	9 +/- 10	2 +/- 5	1 +/- 5	3 +/- 9
Zfp217	ENSMUSG00000052056	zinc finger protein 217	0.97	1	0 +/- 1	0.082	1	4 +/- 6	0 +/- 2	0 +/- 1	3 +/- 8	3 +/- 7
2900005J15Rik	ENSMUSG00000043833	RIKEN cDNA 2900005J15 gene	0.98	1	0 +/- 2	0.083	1	5 +/- 7	0 +/- 1	1 +/- 2	1 +/- 4	2 +/- 3
Cd86	ENSMUSG00000022901	CD86 antigen	0.39	1	1 +/- 3	0.083	1	5 +/- 7	28 +/- 13	0 +/- 2	2 +/- 5	2 +/- 4
Clpb	ENSMUSG00000001829	ClpB caseinolytic peptidase B	0.083	1	4 +/- 6	0.31	1	2 +/- 5	1 +/- 4	2 +/- 4	8 +/- 11	10 +/- 14
Efnb1	ENSMUSG00000031217	ephrin B1	0.083	1	8 +/- 8	0.65	1	0 +/- 1	0 +/- 1	6 +/- 7	4 +/- 8	10 +/- 13
Elmo3	ENSMUSG00000014791	engulfment and cell motility 3	0.083	1	6 +/- 7	0.44	1	3 +/- 6	15 +/- 8	3 +/- 5	8 +/- 9	11 +/- 13
Errfi1	ENSMUSG00000028967	ERBB receptor feedback inhibitor 1	0.11	1	6 +/- 8	0.083	1	6 +/- 8	2 +/- 5	5 +/- 7	0 +/- 1	5 +/- 7
Frrs1	ENSMUSG00000033386	ferric-chelate reductase 1	0.083	1	5 +/- 6	0.53	1	1 +/- 3	14 +/- 10	3 +/- 5	5 +/- 8	9 +/- 11
Golga2	ENSMUSG00000002546	golgi autoantigen, golgin subfamily a, 2	0.7	1	0 +/- 1	0.083	1	6 +/- 7	12 +/- 9	0 +/- 1	3 +/- 7	3 +/- 7
Hspd1	ENSMUSG00000025980	heat shock protein 1 (chaperonin)	0.63	1	0 +/- 1	0.083	1	8 +/- 9	1 +/- 2	0 +/- 1	6 +/- 10	6 +/- 9
Mblac1	ENSMUSG00000049285	metallo-beta-lactamase domain containing 1	0.083	1	5 +/- 7	0.57	1	0 +/- 2	0 +/- 1	5 +/- 6	2 +/- 5	6 +/- 10
Msantd1	ENSMUSG00000051246	Myb/SANT-like DNA-binding domain containing 1	0.083	1	5 +/- 6	0.51	1	1 +/- 4	0 +/- 2	3 +/- 5	7 +/- 10	10 +/- 14
Nup205	ENSMUSG00000038759	nucleoporin 205	0.88	1	1 +/- 2	0.083	1	3 +/- 5	0 +/- 2	1 +/- 2	4 +/- 8	5 +/- 10
Ogfod1	ENSMUSG00000033009	2-oxoglutarate and iron-dependent oxygenase domain containing 1	0.25	1	4 +/- 6	0.083	1	11 +/- 9	0 +/- 1	3 +/- 6	2 +/- 7	6 +/- 5
Paqr8	ENSMUSG00000025931	progestin and adipoQ receptor family member VIII	0.083	1	5 +/- 7	0.77	1	0 +/- 2	40 +/- 13	3 +/- 4	3 +/- 6	6 +/- 9
Plk4	ENSMUSG00000025758	polo-like kinase 4	0.083	1	4 +/- 5	0.9	1	0 +/- 1	1 +/- 3	3 +/- 5	1 +/- 4	4 +/- 9
Pttg1	ENSMUSG00000020415	pituitary tumor-transforming gene 1	0.083	1	4 +/- 6	0.87	1	1 +/- 3	79 +/- 0	0 +/- 0	1 +/- 0	1 +/- 0
Smim14	ENSMUSG00000037822	small integral membrane protein 14	0.083	1	2 +/- 5	0.86	1	0 +/- 0	6 +/- 8	2 +/- 4	2 +/- 7	4 +/- 10
Tank	ENSMUSG00000064289	TRAF family member-associated Nf-kappa B activator	0.083	1	7 +/- 7	0.77	1	0 +/- 1	0 +/- 2	4 +/- 6	5 +/- 8	10 +/- 13
Tceb3	ENSMUSG00000028668	transcription elongation factor B (SIII), polypeptide 3	0.32	1	2 +/- 4	0.083	1	6 +/- 8	17 +/- 9	1 +/- 3	7 +/- 9	8 +/- 11
Ttc9c	ENSMUSG00000071660	tetratricopeptide repeat domain 9C	0.98	1	0 +/- 1	0.083	1	11 +/- 9	11 +/- 9	0 +/- 0	8 +/- 10	8 +/- 10
Vtn	ENSMUSG00000017344	vitronectin	0.083	1	0 +/- 1	0.9	1	0 +/- 2	7 +/- 9	0 +/- 1	1 +/- 3	1 +/- 4
Wnt7a	ENSMUSG00000030093	wingless-type MMTV integration site family, member 7A	0.67	1	0 +/- 0	0.083	1	4 +/- 0	27 +/- 10	0 +/- 0	2 +/- 6	2 +/- 6
Zfp937	ENSMUSG00000060336	zinc finger protein 937	0.083	1	7 +/- 8	0.11	1	6 +/- 8	9 +/- 9	7 +/- 8	0 +/- 3	8 +/- 10
Atad3a	ENSMUSG00000029036	ATPase family, AAA domain containing 3A	0.084	1	2 +/- 4	0.71	1	1 +/- 3	4 +/- 6	1 +/- 4	0 +/- 0	1 +/- 4
BC005624	ENSMUSG00000026851	cDNA sequence BC005624	0.084	1	7 +/- 8	0.81	1	0 +/- 2	0 +/- 2	5 +/- 6	7 +/- 9	12 +/- 14
Bin3	ENSMUSG00000022089	bridging integrator 3	0.084	1	9 +/- 8	0.12	1	2 +/- 5	2 +/- 4	8 +/- 8	2 +/- 5	10 +/- 11
Dapp1	ENSMUSG00000028159	dual adaptor for phosphotyrosine and 3-phosphoinositides 1	0.42	1	1 +/- 3	0.084	1	8 +/- 9	22 +/- 11	1 +/- 2	7 +/- 9	8 +/- 10
Fam105a	ENSMUSG00000056069	family with sequence similarity 105, member A	0.49	1	0 +/- 2	0.084	1	6 +/- 7	10 +/- 9	0 +/- 2	2 +/- 6	3 +/- 5
Gnb2	ENSMUSG00000029713	guanine nucleotide binding protein (G protein), beta 2	0.084	1	0 +/- 1	0.31	1	1 +/- 4	6 +/- 5	0 +/- 1	2 +/- 2	2 +/- 2
Gpr107	ENSMUSG00000000194	G protein-coupled receptor 107	0.94	1	0 +/- 2	0.084	1	5 +/- 7	1 +/- 3	1 +/- 2	8 +/- 12	8 +/- 14
Kank2	ENSMUSG00000032194	KN motif and ankyrin repeat domains 2	0.51	1	0 +/- 1	0.084	1	4 +/- 6	2 +/- 4	0 +/- 1	2 +/- 6	2 +/- 5
Klhl14	ENSMUSG00000042514	kelch-like 14	0.76	1	0 +/- 1	0.084	1	7 +/- 8	6 +/- 4	0 +/- 1	3 +/- 3	3 +/- 3
Lonrf2	ENSMUSG00000048814	LON peptidase N-terminal domain and ring finger 2	0.25	1	0 +/- 1	0.084	1	1 +/- 3	5 +/- 7	0 +/- 1	1 +/- 4	1 +/- 5
Lss	ENSMUSG00000033105	lanosterol synthase	0.75	1	0 +/- 1	0.084	1	7 +/- 8	9 +/- 9	0 +/- 1	5 +/- 9	5 +/- 10
Magi3	ENSMUSG00000052539	membrane associated guanylate kinase, WW and PDZ domain containing 3	0.084	1	2 +/- 4	0.63	1	4 +/- 7	3 +/- 5	2 +/- 5	0 +/- 1	2 +/- 4
Mkks	ENSMUSG00000027274	McKusick-Kaufman syndrome	0.81	1	0 +/- 1	0.084	1	8 +/- 9	0 +/- 1	0 +/- 2	8 +/- 11	8 +/- 13
Mlip	ENSMUSG00000032355	muscular LMNA-interacting protein	0.084	1	3 +/- 5	0.86	1	0 +/- 0	13 +/- 9	2 +/- 4	1 +/- 4	3 +/- 7
Mrps11	ENSMUSG00000030611	mitochondrial ribosomal protein S11	0.084	1	6 +/- 7	0.095	1	1 +/- 3	1 +/- 2	5 +/- 6	7 +/- 9	12 +/- 14
Nde1	ENSMUSG00000022678	nuclear distribution gene E homolog 1 (A nidulans)	0.64	1	2 +/- 5	0.084	1	7 +/- 7	1 +/- 3	2 +/- 4	2 +/- 5	3 +/- 4
Nmnat2	ENSMUSG00000042751	nicotinamide nucleotide adenylyltransferase 2	0.084	1	3 +/- 6	0.16	1	5 +/- 6	30 +/- 8	2 +/- 2	5 +/- 2	7 +/- 2
Otud3	ENSMUSG00000041161	OTU domain containing 3	0.084	1	8 +/- 7	0.22	1	3 +/- 5	24 +/- 8	3 +/- 4	7 +/- 6	10 +/- 9
Pcdh19	ENSMUSG00000051323	protocadherin 19	0.084	1	2 +/- 5	0.69	1	0 +/- 2	0 +/- 0	2 +/- 5	1 +/- 3	3 +/- 7
Ppp1r15b	ENSMUSG00000046062	protein phosphatase 1, regulatory (inhibitor) subunit 15b	0.084	1	4 +/- 6	0.57	1	3 +/- 5	14 +/- 10	2 +/- 4	7 +/- 9	9 +/- 12
Pprc1	ENSMUSG00000055491	peroxisome proliferative activated receptor, gamma, coactivator-related 1	0.084	1	3 +/- 5	0.77	1	1 +/- 2	5 +/- 7	2 +/- 4	4 +/- 7	6 +/- 11
Rasl10b	ENSMUSG00000020684	RAS-like, family 10, member B	0.084	1	9 +/- 8	0.82	1	0 +/- 1	1 +/- 3	6 +/- 7	4 +/- 8	10 +/- 14
Sec63	ENSMUSG00000019802	SEC63-like (S. cerevisiae)	0.72	1	0 +/- 0	0.084	1	13 +/- 10	5 +/- 6	0 +/- 0	9 +/- 9	9 +/- 9
Slc39a8	ENSMUSG00000053897	solute carrier family 39 (metal ion transporter), member 8	0.48	1	0 +/- 0	0.084	1	4 +/- 6	2 +/- 5	0 +/- 0	3 +/- 7	3 +/- 7
Snrnp200	ENSMUSG00000003660	small nuclear ribonucleoprotein 200 (U5)	0.084	1	1 +/- 3	0.67	1	0 +/- 2	6 +/- 8	1 +/- 3	0 +/- 1	1 +/- 4
Tchh	ENSMUSG00000052415	trichohyalin	0.4	1	2 +/- 4	0.084	1	7 +/- 8	4 +/- 7	1 +/- 3	10 +/- 13	11 +/- 15
Ubxn1	ENSMUSG00000071655	UBX domain protein 1	0.48	1	0 +/- 2	0.084	1	1 +/- 3	3 +/- 6	0 +/- 2	0 +/- 1	0 +/- 1
Wdr26	ENSMUSG00000038733	WD repeat domain 26	0.084	1	1 +/- 2	0.69	1	5 +/- 7	2 +/- 5	0 +/- 2	6 +/- 9	6 +/- 11
1810032O08Rik	ENSMUSG00000020812	RIKEN cDNA 1810032O08 gene	0.85	1	1 +/- 3	0.085	1	4 +/- 7	0 +/- 1	1 +/- 3	1 +/- 5	2 +/- 3
B930041F14Rik	ENSMUSG00000074738	RIKEN cDNA B930041F14 gene	0.91	1	0 +/- 0	0.085	1	2 +/- 5	11 +/- 10	0 +/- 0	1 +/- 5	1 +/- 5
Bckdha	ENSMUSG00000060376	branched chain ketoacid dehydrogenase E1, alpha polypeptide	0.68	1	2 +/- 4	0.085	1	13 +/- 10	10 +/- 9	2 +/- 4	2 +/- 6	4 +/- 4
Car12	ENSMUSG00000032373	carbonic anyhydrase 12	0.085	1	11 +/- 9	0.66	1	1 +/- 3	32 +/- 6	4 +/- 4	1 +/- 4	5 +/- 7
Car15	ENSMUSG00000090236	carbonic anhydrase 15	0.085	1	3 +/- 4	0.32	1	2 +/- 4	6 +/- 7	1 +/- 4	5 +/- 9	7 +/- 12
Chpt1	ENSMUSG00000060002	choline phosphotransferase 1	0.085	1	3 +/- 6	0.71	1	0 +/- 2	5 +/- 7	3 +/- 6	4 +/- 9	8 +/- 14
Cycs	ENSMUSG00000063694	cytochrome c, somatic	0.085	1	4 +/- 5	0.79	1	0 +/- 1	2 +/- 4	4 +/- 6	2 +/- 7	6 +/- 12
Dscam	ENSMUSG00000050272	Down syndrome cell adhesion molecule	0.085	1	1 +/- 3	0.52	1	0 +/- 0	14 +/- 0	1 +/- 0	1 +/- 0	1 +/- 0
E130309D14Rik	ENSMUSG00000069814	RIKEN cDNA E130309D14 gene	0.5	1	0 +/- 1	0.085	1	11 +/- 10	12 +/- 9	0 +/- 1	8 +/- 10	8 +/- 11
Gm7120	ENSMUSG00000074634	predicted gene 7120	0.61	1	0 +/- 0	0.085	1	6 +/- 8	57 +/- 15	0 +/- 0	1 +/- 2	1 +/- 2
Grm7	ENSMUSG00000056755	glutamate receptor, metabotropic 7	0.19	1	6 +/- 7	0.085	1	11 +/- 9	2 +/- 4	5 +/- 7	1 +/- 4	6 +/- 5
Kdm4a	ENSMUSG00000033326	lysine (K)-specific demethylase 4A	0.53	1	2 +/- 5	0.085	1	9 +/- 9	0 +/- 1	2 +/- 4	3 +/- 7	5 +/- 5
Kdm5c	ENSMUSG00000025332	lysine (K)-specific demethylase 5C	0.56	1	0 +/- 1	0.085	1	8 +/- 8	2 +/- 4	0 +/- 1	9 +/- 11	9 +/- 12
Lrfn4	ENSMUSG00000045045	leucine rich repeat and fibronectin type III domain containing 4	0.085	1	2 +/- 4	0.17	1	7 +/- 8	11 +/- 8	1 +/- 3	8 +/- 9	9 +/- 11
Minpp1	ENSMUSG00000024896	multiple inositol polyphosphate histidine phosphatase 1	0.32	1	2 +/- 5	0.085	1	6 +/- 8	0 +/- 0	1 +/- 3	13 +/- 12	14 +/- 14
Mir331	ENSMUSG00000065607	microRNA 331	0.085	1	7 +/- 7	0.1	1	7 +/- 8	32 +/- 6	5 +/- 5	0 +/- 0	5 +/- 5
Rab35	ENSMUSG00000029518	RAB35, member RAS oncogene family	0.52	1	0 +/- 1	0.085	1	7 +/- 9	7 +/- 9	0 +/- 1	5 +/- 10	5 +/- 10
Rapgef5	ENSMUSG00000041992	Rap guanine nucleotide exchange factor (GEF) 5	0.4	1	3 +/- 5	0.085	1	8 +/- 8	1 +/- 3	2 +/- 4	4 +/- 8	6 +/- 6
Sap130	ENSMUSG00000024260	Sin3A associated protein	0.53	1	0 +/- 2	0.085	1	2 +/- 4	1 +/- 3	0 +/- 2	2 +/- 6	3 +/- 8
Slc25a23	ENSMUSG00000046329	solute carrier family 25 (mitochondrial carrier; phosphate carrier), member 23	0.085	1	8 +/- 9	0.34	1	0 +/- 1	1 +/- 4	6 +/- 7	6 +/- 10	12 +/- 16
Slc41a3	ENSMUSG00000030089	solute carrier family 41, member 3	0.085	1	5 +/- 7	0.25	1	3 +/- 5	0 +/- 1	6 +/- 7	1 +/- 4	7 +/- 10
Tox2	ENSMUSG00000074607	TOX high mobility group box family member 2	0.68	1	0 +/- 2	0.085	1	7 +/- 7	2 +/- 4	0 +/- 2	9 +/- 10	9 +/- 12
Ubald1	ENSMUSG00000039568	UBA-like domain containing 1	0.085	1	5 +/- 7	0.62	1	0 +/- 2	12 +/- 10	3 +/- 5	1 +/- 4	4 +/- 9
1110017D15Rik	ENSMUSG00000028441	RIKEN cDNA 1110017D15 gene	0.92	1	0 +/- 1	0.086	1	4 +/- 6	7 +/- 8	0 +/- 1	2 +/- 6	3 +/- 6
Ap2s1	ENSMUSG00000008036	adaptor-related protein complex 2, sigma 1 subunit	0.45	1	1 +/- 3	0.086	1	0 +/- 1	1 +/- 3	1 +/- 3	0 +/- 2	1 +/- 5
Casc4	ENSMUSG00000060227	cancer susceptibility candidate 4	0.47	1	2 +/- 4	0.086	1	11 +/- 9	3 +/- 5	2 +/- 4	3 +/- 7	5 +/- 5
Col4a3bp	ENSMUSG00000021669	collagen, type IV, alpha 3 (Goodpasture antigen) binding protein	0.086	1	5 +/- 7	0.23	1	7 +/- 7	0 +/- 1	6 +/- 7	0 +/- 0	6 +/- 7
D030028A08Rik	ENSMUSG00000078700	RIKEN cDNA D030028A08 gene	0.086	1	3 +/- 5	0.23	1	7 +/- 7	1 +/- 4	2 +/- 4	11 +/- 11	13 +/- 14
[truncated: 10,900 more rows]
