# Supplementary material for: Genetic Variation in the Social Environment Contributes to Health and Disease
Source: PLoS Genet. 2017 Jan 25;13(1):e1006498. doi: 10.1371/journal.pgen.1006498 (PMC5266220; doi:10.1371/journal.pgen.1006498)
Supplement: S5 Table — (XLSX) [file pgen.1006498.s018.xlsx]

## Sheet: new_PAPER_filled_outbreds_table
Supplementary Table 5 Description of all organismal phenotypes in the outbred mice dataset, and significance and effect sizes of SGE. Q value: see Methods. STE: standard error. Body weight measurements are highlighted in yellow.
Name measure in scripts	Experimental test	Measure	# mice phenotyped	Covariates	SGE P value	SGE Q value	Contribution of SGE to phenotypic variance +/- STE	Contribution of DGE to phenotypic variance +/- STE
Imm.CD4inCD3XGeoMean	Fluorescence-activated cell sorting	CD4 fluorescence intensity	1729	GENDER,EndNormalBW,GroupSize	0	0	29 +/- 5	21 +/- 2
Glucose_0	Intraperitoneal glucose tolerance test	Glycemia before glucose injection	2225	GENDER,EndNormalBW,GroupSize	1.3e-10	3.2e-09	11 +/- 4	11 +/- 2
Imm.CD4.size	Fluorescence-activated cell sorting	Size of CD4+ cells (forward scatter)	1225	GENDER,EndNormalBW,GroupSize	2.5e-08	4.4e-07	27 +/- 6	5 +/- 1
Imm.BCell.size	Fluorescence-activated cell sorting	Size of B cells (forward scatter)	1225	GENDER,EndNormalBW,GroupSize	4e-08	5.2e-07	25 +/- 6	5 +/- 1
Imm.CD8.size	Fluorescence-activated cell sorting	Size of CD8+ cells (forward scatter)	1225	GENDER,EndNormalBW,GroupSize	8e-08	8.2e-07	27 +/- 6	4 +/- 1
Biochem.Chloride	Serum biochemistry	Chloride	2005	GENDER,EndNormalBW,GroupSize	7.7e-07	6.6e-06	17 +/- 5	4 +/- 2
Biochem.Calcium	Serum biochemistry	Calcium	1945	GENDER,EndNormalBW,GroupSize	9.9e-07	7.3e-06	18 +/- 5	5 +/- 2
Haem.LYMabs	Hematology	Absolute number of lymphocytes	1832	GENDER,EndNormalBW,GroupSize	3.6e-06	2.3e-05	7 +/- 4	9 +/- 3
Start.Weight	Start.Weight	Weight at 6 weeks of age	2307	GENDER,EndNormalBW,GroupSize	5.3e-06	3e-05	7 +/- 4	11 +/- 2
Biochem.Sodium	Serum biochemistry	Sodium	1995	GENDER,EndNormalBW,GroupSize	5.9e-06	3e-05	17 +/- 5	2 +/- 2
Biochem.ALT	Serum biochemistry	Alanine transaminase	1842	GENDER,EndNormalBW,GroupSize	1e-05	4.7e-05	11 +/- 4	2 +/- 2
Haem.WBC	Hematology	White blood cells	1875	GENDER,EndNormalBW,GroupSize	3.5e-05	0.00014	6 +/- 4	7 +/- 3
FPS.Pre.Bang.Mean	Fear-potentiated startle	Mean startle (following bang only) before conditioning with foot shock	2005	GENDER,EndNormalBW,GroupSize	0.00011	0.0004	15 +/- 4	24 +/- 4
FN.preWeight	Food hyponeophagia	Weight before test (7 weeks)	2280	GENDER,EndNormalBW,GroupSize	0.00015	0.00052	12 +/- 4	6 +/- 2
Glucose_15	Intraperitoneal glucose tolerance test	Glycemia 15 minutes after glucose injection	2204	GENDER,EndNormalBW,GroupSize	0.00035	0.0011	9 +/- 4	9 +/- 3
Biochem.HDL	Serum biochemistry	High density lipoprotein	1849	GENDER,EndNormalBW,GroupSize	0.00046	0.0014	8 +/- 4	35 +/- 3
CD4Count	Fluorescence-activated cell sorting	Proportion of CD3+ T-cells that are CD4+	1463	GENDER,EndNormalBW,GroupSize	0.00049	0.0014	7 +/- 5	9 +/- 3
Haem.RDW	Hematology	Red blood cell distribution width	1860	GENDER,EndNormalBW,GroupSize	0.00053	0.0014	6 +/- 4	28 +/- 4
FN.postWeight	Food hyponeophagia	Weight after test (7 weeks)	2207	GENDER,EndNormalBW,GroupSize	0.00093	0.0024	10 +/- 4	7 +/- 2
Imm.PctB220	Fluorescence-activated cell sorting	Percentage of B220+ cells	1733	GENDER,EndNormalBW,GroupSize	0.0011	0.0027	10 +/- 5	32 +/- 4
EarHoleMeanArea	Wound healing	Wound (ear hole) area	2185	GENDER,EndNormalBW,GroupSize	0.0016	0.0037	6 +/- 3	32 +/- 3
Pleth.meta.ExpiratoryTime	Allergen-mediated alteration of airway responsiveness	Expiratory time (after metacholine)	1935	GENDER,EndNormalBW,GroupSize	0.0018	0.0039	3 +/- 3	11 +/- 3
Pleth.base.EnhancedPause	Allergen-mediated alteration of airway responsiveness	Enhanced pause (before metacholine)	2169	GENDER,EndNormalBW,GroupSize	0.0019	0.0041	10 +/- 4	9 +/- 3
EPM.JunctionDistance	Elevated plus maze	Distance traveled in the center of the EPM	2243	GENDER,EndNormalBW,GroupSize	0.0021	0.0043	4 +/- 3	27 +/- 4
FPS.Pre.Bang.Tone.Mean	Fear-potentiated startle	Mean startle (following tone + bang) before conditioning with foot shock	2003	GENDER,EndNormalBW,GroupSize	0.0032	0.0063	9 +/- 4	25 +/- 4
Imm.PctCD8	Fluorescence-activated cell sorting	Percentage of CD8+ cells	1732	GENDER,EndNormalBW,GroupSize	0.0039	0.0073	4 +/- 3	48 +/- 4
EPM.ClosedArmDistance	Elevated plus maze	Distance traveled in the closed arms of the EPM	2222	GENDER,EndNormalBW,GroupSize	0.0042	0.0077	2 +/- 3	18 +/- 3
EPM.OpenArmDistance	Elevated plus maze	Distance traveled in the open arms of the EPM	2260	GENDER,EndNormalBW,GroupSize	0.0057	0.01	2 +/- 3	19 +/- 3
EPM.OpenArmEntries	Elevated plus maze	Number of entries into the open arms of the EPM	2260	GENDER,EndNormalBW,GroupSize	0.0063	0.011	2 +/- 3	19 +/- 3
Biochem.Albumin	Serum biochemistry	Albumin	1936	GENDER,EndNormalBW,GroupSize	0.0066	0.011	5 +/- 4	4 +/- 2
KI67	Cellular proliferation in the subgranular zone of the dentate gyrus	Number of KI67+ cells	716	GENDER,EndNormalBW,GroupSize	0.01	0.017	4 +/- 6	38 +/- 7
Haem.MCHC	Hematology	Measured mean cell hemoglobin concentration	1862	GENDER,EndNormalBW,GroupSize	0.012	0.019	7 +/- 4	15 +/- 3
PAS.Ambulatory6	Activity in cage similar to home cage	Beam breaks from ambulation during last 5 minutes	2275	GENDER,EndNormalBW,GroupSize	0.013	0.02	2 +/- 3	11 +/- 3
FaecalSteroid	Faecal steroids	Faecal steroids in males and females	1152	GENDER,EndNormalBW,CoatColour,GroupSize	0.015	0.022	6 +/- 5	8 +/- 4
EPM.OpenArmTime	Elevated plus maze	Time spent in the open arms of the EPM	2260	GENDER,EndNormalBW,GroupSize	0.015	0.022	1 +/- 3	17 +/- 3
Biochem.AST	Serum biochemistry	Aspartate transaminase	1882	GENDER,EndNormalBW,GroupSize	0.023	0.032	4 +/- 4	2 +/- 2
Biochem.ALP	Serum biochemistry	Alkaline phosphatase	1957	GENDER,EndNormalBW,GroupSize	0.026	0.036	1 +/- 3	44 +/- 3
Biochem.Creatinine	Serum biochemistry	Creatinine	1361	GENDER,EndNormalBW,GroupSize	0.027	0.036	5 +/- 5	2 +/- 3
Biochem.Glucose	Serum biochemistry	Glucose	1897	GENDER,EndNormalBW,GroupSize	0.032	0.041	11 +/- 4	9 +/- 3
Cue.Mean.Freeze.Corrected.During	Cue conditioning	Time freezing during cue	1794	GENDER,EndNormalBW,GroupSize	0.034	0.042	7 +/- 4	15 +/- 4
Imm.PctCD3	Fluorescence-activated cell sorting	Percentage of CD3+ cells	1732	GENDER,EndNormalBW,GroupSize	0.034	0.042	5 +/- 4	31 +/- 4
Pleth.meta.BreathFrequency	Allergen-mediated alteration of airway responsiveness	Respiratory rate (after metacholine)	1928	GENDER,EndNormalBW,GroupSize	0.04	0.048	1 +/- 3	17 +/- 4
Pleth.base.ExpiratoryTime	Allergen-mediated alteration of airway responsiveness	Expiratory time (before metacholine)	2165	GENDER,EndNormalBW,GroupSize	0.049	0.057	2 +/- 3	15 +/- 3
FaecalSteroidFemales	Faecal steroids	Faecal steroids in females only	568	EndNormalBW,GroupSize	0.051	0.058	6 +/- 9	11 +/- 7
PAS.TotalAmbulatory	Activity in cage similar to home cage	Beam breaks from ambulation during all 30 minutes	2290	GENDER,EndNormalBW,GroupSize	0.063	0.07	3 +/- 3	26 +/- 4
Haem.PCT	Hematology	Plateletcrit	1838	GENDER,EndNormalBW,GroupSize	0.065	0.07	8 +/- 4	9 +/- 3
Biochem.Urea	Serum biochemistry	Urea	1936	GENDER,EndNormalBW,GroupSize	0.067	0.07	3 +/- 3	9 +/- 3
Pleth.base.BreathFrequency	Allergen-mediated alteration of airway responsiveness	Respiratory rate (before metacholine)	2163	GENDER,EndNormalBW,GroupSize	0.067	0.07	1 +/- 3	15 +/- 3
OFT.Boli	Open field	Number of boli collected	2304	GENDER,EndNormalBW,GroupSize	0.074	0.076	6 +/- 3	7 +/- 3
Pleth.meta.EnhancedPause	Allergen-mediated alteration of airway responsiveness	Enhanced pause (after metacholine)	1943	GENDER,EndNormalBW,GroupSize	0.079	0.079	5 +/- 4	21 +/- 4
Pleth.base.TidalVolume	Allergen-mediated alteration of airway responsiveness	Tidal volume (before metacholine)	2149	GENDER,EndNormalBW,GroupSize	0.082	0.081	8 +/- 4	12 +/- 3
CD8Count	Fluorescence-activated cell sorting	Proportion of CD3+ T-cells that are CD8+	1461	GENDER,EndNormalBW,GroupSize	0.084	0.082	3 +/- 4	15 +/- 4
Obesity.BodyLength	Tissue harvest	Body length at 10 weeks of age	1942	GENDER,EndNormalBW,GroupSize	0.1	0.095	5 +/- 4	11 +/- 3
OFT.TotalActivity	Open field	Total distance travelled	2302	GENDER,EndNormalBW,GroupSize	0.1	0.095	5 +/- 3	30 +/- 4
EPM.JunctionEntries	Elevated plus maze	Number of entries into the center of the EPM	2245	GENDER,EndNormalBW,GroupSize	0.12	0.11	5 +/- 3	12 +/- 3
Biochem.Triglycerides	Serum biochemistry	Triglycerides	1690	GENDER,EndNormalBW,GroupSize	0.13	0.11	5 +/- 4	17 +/- 4
Pleth.meta.MinuteVolume	Allergen-mediated alteration of airway responsiveness	Tidal minute volume (after metacholine)	1930	GENDER,EndNormalBW,GroupSize	0.13	0.11	2 +/- 3	14 +/- 3
Haem.BASabs	Hematology	Absolute number of basophils	1840	GENDER,EndNormalBW,GroupSize	0.14	0.12	2 +/- 3	1 +/- 3
AdrenalMeanWeight	Tissue harvest	Adrenal weight	2256	GENDER,EndNormalBW,GroupSize	0.14	0.12	1 +/- 3	20 +/- 3
Pleth.EnhancedDiff	Allergen-mediated alteration of airway responsiveness	PenH difference (comparison before and after metacholine)	1934	GENDER,EndNormalBW,GroupSize	0.17	0.14	3 +/- 4	20 +/- 4
EPM.ClosedArmEntries	Elevated plus maze	Number of entries into the closed arms of the EPM	2228	GENDER,EndNormalBW,GroupSize	0.18	0.15	1 +/- 3	12 +/- 3
Glucose.AUC	Intraperitoneal glucose tolerance test	Area under the glycemia curve	1594	GENDER,EndNormalBW,GroupSize	0.19	0.15	8 +/- 5	20 +/- 4
Biochem.Tot.Cholesterol	Serum biochemistry	Total cholesterol	1955	GENDER,EndNormalBW,GroupSize	0.19	0.15	1 +/- 3	24 +/- 4
Biochem.Phosphorous	Serum biochemistry	Phosphorus	1728	GENDER,EndNormalBW,GroupSize	0.2	0.16	5 +/- 4	10 +/- 3
Imm.CD4CD8Ratio	Fluorescence-activated cell sorting	Ratio of CD4+ and CD8+ cells	1727	GENDER,EndNormalBW,GroupSize	0.2	0.16	4 +/- 4	48 +/- 4
Imm.PctCD4inCD3	Fluorescence-activated cell sorting	Percentage of CD4+ cells in CD3+ cells	1731	GENDER,EndNormalBW,GroupSize	0.22	0.17	2 +/- 3	43 +/- 4
Imm.PctCD8inCD3	Fluorescence-activated cell sorting	Percentage of CD8+ cells in CD3+ cells	1729	GENDER,EndNormalBW,GroupSize	0.23	0.17	4 +/- 3	48 +/- 4
Insulin.0	Intraperitoneal glucose tolerance	Insulinemia 0 minutes after glucose injection	1658	GENDER,EndNormalBW,GroupSize	0.23	0.17	2 +/- 4	3 +/- 3
OFT.CenterTime	Open field	Time spent in the central zone	2304	GENDER,EndNormalBW,GroupSize	0.23	0.17	1 +/- 3	22 +/- 4
PAS.TotalFine	Activity in cage similar to home cage	Beam breaks from fine movements (30 minutes)	2294	GENDER,EndNormalBW,GroupSize	0.23	0.17	1 +/- 2	19 +/- 4
Haem.PLT	Hematology	Platelet count	1862	GENDER,EndNormalBW,GroupSize	0.24	0.17	5 +/- 4	9 +/- 3
BurrowedPelletWeight	Food pellet burrowing	Weight of pellets burrowed	2315	GENDER,EndNormalBW,GroupSize	0.24	0.17	2 +/- 3	22 +/- 4
Cue.Boli	Cue conditioning	Number of boli collected after cue conditioning	1771	GENDER,EndNormalBW,GroupSize	0.26	0.18	4 +/- 3	3 +/- 3
Glucose_30	Intraperitoneal glucose tolerance test	Glycemia 30 minutes after glucose injection	2187	GENDER,EndNormalBW,GroupSize	0.28	0.19	3 +/- 3	12 +/- 3
Haem.HGB	Hematology	Hemoglobin	1869	GENDER,EndNormalBW,GroupSize	0.31	0.21	1 +/- 3	6 +/- 3
Pleth.meta.InspiratoryTime	Allergen-mediated alteration of airway responsiveness	Inspiratory time (after metacholine)	1946	GENDER,EndNormalBW,GroupSize	0.31	0.21	0 +/- 3	26 +/- 4
EPM.ClosedArmTime	Elevated plus maze	Time spent in the closed arms of the EPM	2221	GENDER,EndNormalBW,GroupSize	0.31	0.21	0 +/- 3	17 +/- 4
Glucose.Delta	Intraperitoneal glucose tolerance test	Area under the glycemia curve above baseline	1595	GENDER,EndNormalBW,GroupSize	0.33	0.21	7 +/- 5	19 +/- 4
Pleth.meta.TidalVolume	Allergen-mediated alteration of airway responsiveness	Tidal volume (after metacholine)	1932	GENDER,EndNormalBW,GroupSize	0.36	0.23	5 +/- 4	23 +/- 4
End.Weight	Tissue harvest	Weight at 10 weeks of age	2319	GENDER,EndNormalBW,GroupSize	0.36	0.23	3 +/- 3	3 +/- 2
Haem.MONabs	Hematology	Absolute number of monocytes	1834	GENDER,EndNormalBW,GroupSize	0.4	0.25	3 +/- 4	3 +/- 2
FN.PctWtLoss	Food hyponeophagia	Percentage of weight lost during test	2205	GENDER,EndNormalBW,GroupSize	0.41	0.25	4 +/- 3	5 +/- 2
Glucose.Weight	Intraperitoneal glucose tolerance test	Weight at intraperitoneal glucose tolerance test (close to 10 weeks)	2235	GENDER,EndNormalBW,GroupSize	0.41	0.25	2 +/- 3	6 +/- 2
StressSteroid	StressSteroid	Steroids measured in blood of male mice after conditioning fear training (foot shock)	504	EndNormalBW,CoatColour,GroupSize	0.42	0.26	3 +/- 10	21 +/- 9
Biochem.Tot.Protein	Serum biochemistry	Total protein	1824	GENDER,EndNormalBW,GroupSize	0.43	0.26	0 +/- 3	4 +/- 3
Haem.MCV	Hematology	Mean corpuscular volume	1875	GENDER,EndNormalBW,GroupSize	0.46	0.27	4 +/- 3	50 +/- 4
Pleth.base.InspiratoryTime	Allergen-mediated alteration of airway responsiveness	Inspiratory time (before metacholine)	2174	GENDER,EndNormalBW,GroupSize	0.46	0.27	0 +/- 3	19 +/- 3
Insulin.75	Intraperitoneal glucose tolerance	Insulinemia 75 minutes after glucose injection	1595	GENDER,EndNormalBW,GroupSize	0.47	0.27	1 +/- 4	6 +/- 3
Insulin.Delta	Intraperitoneal glucose tolerance	Area under the insulinemia curve above baseline	1593	GENDER,EndNormalBW,GroupSize	0.51	0.29	0 +/- 4	12 +/- 4
Pleth.base.MinuteVolume	Allergen-mediated alteration of airway responsiveness	Tidal minute volume (before metacholine)	2158	GENDER,EndNormalBW,GroupSize	0.53	0.3	0 +/- 3	14 +/- 3
Imm.PctNKTAndOutliers	Fluorescence-activated cell sorting	Percentage of natural killer T cells (inferred)	1724	GENDER,EndNormalBW,GroupSize	0.55	0.3	0 +/- 3	17 +/- 4
Biochem.LDL	Serum biochemistry	Low density lipoprotein	1892	GENDER,EndNormalBW,GroupSize	0.55	0.3	0 +/- 3	27 +/- 4
Insulin.AUC	Intraperitoneal glucose tolerance	Area under the insulinemia curve	1591	GENDER,EndNormalBW,GroupSize	0.56	0.3	0 +/- 3	10 +/- 4
Haem.NEUabs	Hematology	Absolute number of neutrophils	1851	GENDER,EndNormalBW,GroupSize	0.57	0.3	0 +/- 3	13 +/- 3
DIRI.DG	Intraperitoneal glucose tolerance test	Ratio between area under the insulinemia curve above baseline and area under glucose curve above baseline following intraperitoneal glucose injection	1504	GENDER,EndNormalBW,GroupSize	0.57	0.3	0 +/- 4	15 +/- 4
Haem.MCH	Hematology	Mean corpuscular hemoglobin	1870	GENDER,EndNormalBW,GroupSize	0.58	0.3	2 +/- 3	65 +/- 4
PAS.Ambulatory1	Activity in cage similar to home cage	Beam breaks from ambulation during first 5 minutes	2289	GENDER,EndNormalBW,GroupSize	0.59	0.31	1 +/- 3	20 +/- 4
Glucose_75	Intraperitoneal glucose tolerance test	Glycemia 75 minutes after glucose injection	2153	GENDER,EndNormalBW,GroupSize	0.62	0.32	1 +/- 3	16 +/- 3
FPS.Bang.Tone.Increase	Fear-potentiated startle	Increase in startle (following tone + bang) after conditioning with foot shock	2005	GENDER,EndNormalBW,GroupSize	0.65	0.33	2 +/- 3	11 +/- 4
AUC.IRI.AUC.G	Intraperitoneal glucose tolerance test	Ratio between area under the insulinemia curve and area under glucose curve following intraperitoneal glucose injection	1502	GENDER,EndNormalBW,GroupSize	0.69	0.35	0 +/- 4	15 +/- 4
Imm.PctCD4	Fluorescence-activated cell sorting	Percentage of CD4+ cells	1730	GENDER,EndNormalBW,GroupSize	0.73	0.37	2 +/- 4	31 +/- 4
FPS.Bang.Increase	Fear-potentiated startle	Increase in startle (following bang only) after conditioning with foot shock	2005	GENDER,EndNormalBW,GroupSize	0.74	0.37	1 +/- 3	8 +/- 3
Haem.HCT	Hematology	Hematocrit	1872	GENDER,EndNormalBW,GroupSize	0.74	0.37	0 +/- 3	5 +/- 3
Haem.RBC	Hematology	Red blood cell count	1869	GENDER,EndNormalBW,GroupSize	0.75	0.37	0 +/- 3	6 +/- 3
Haem.MPV	Hematology	Mean platelet volume	1868	GENDER,EndNormalBW,GroupSize	0.8	0.39	0 +/- 3	22 +/- 4
Pleth.Weight	Allergen-mediated alteration of airway responsiveness	Weight at allergen-mediated alteration of airway responsiveness test (9 weeks)	2182	GENDER,EndNormalBW,GroupSize	0.82	0.39	0 +/- 3	5 +/- 2
FaecalSteroidMales	Faecal steroids	Faecal steroids in males only	584	EndNormalBW,GroupSize	0.83	0.39	1 +/- 8	5 +/- 7
Imm.CD8inCD3YGeoMean	Fluorescence-activated cell sorting	CD8 expression level	1727	GENDER,EndNormalBW,GroupSize	0.86	0.41	2 +/- 3	7 +/- 2
Obesity.BMI	Tissue harvest	Body mass index at 10 weeks of age	1925	GENDER,EndNormalBW,GroupSize	0.88	0.41	0 +/- 3	10 +/- 3
Insulin.Slope	Intraperitoneal glucose tolerance	Slope of the decay in insulinemia	836	GENDER,EndNormalBW,GroupSize	0.89	0.41	2 +/- 6	1 +/- 6
Context.Mean.Freeze	Context freezing	Time freezing	1671	GENDER,EndNormalBW,GroupSize	0.89	0.41	1 +/- 3	27 +/- 5
Insulin.30	Intraperitoneal glucose tolerance	Insulinemia 30 minutes after glucose injection	1641	GENDER,EndNormalBW,GroupSize	0.9	0.41	0 +/- 3	17 +/- 4
Glucose.Slope	Intraperitoneal glucose tolerance test	Slope of the decay in glycemia	1050	GENDER,EndNormalBW,GroupSize	0.92	0.41	0 +/- 4	5 +/- 5
Insulin.15	Intraperitoneal glucose tolerance	Insulinemia 15 minutes after glucose injection	1650	GENDER,EndNormalBW,GroupSize	0.92	0.41	0 +/- 3	17 +/- 4
EPM.JunctionTime	Elevated plus maze	Time spent in the center of the EPM	2215	GENDER,EndNormalBW,GroupSize	0.94	0.42	0 +/- 2	11 +/- 3
Cue.Mean.Freeze.Post	Cue conditioning	Time freezing after cue	1794	GENDER,EndNormalBW,GroupSize	1	0.44	0 +/- 3	11 +/- 4
Biochem.Potassium	Serum biochemistry	Potassium	213	GENDER,EndNormalBW,GroupSize	1	0.44	0 +/- 14	0 +/- 14
