# Supplementary material for: Genetic Variation in the Social Environment Contributes to Health and Disease
Source: PLoS Genet. 2017 Jan 25;13(1):e1006498. doi: 10.1371/journal.pgen.1006498 (PMC5266220; doi:10.1371/journal.pgen.1006498)
Supplement: S7 Table — (XLS) [file pgen.1006498.s020.xls]

Mouse_ID	Strain	Cage	Cagemate	BW1	BW11	BW17	BW24	BW31	BW39	BW46	BW53	Weight.at.dissection	BW_AUC	Chamber	Order_phenotyped	Order_scored	Day_scored	Side_mouse_observed	Experimenter_hanging	Experimenter_taping	TST_Latency_first_immobility_bout	TST_Nb_immobility_bouts_last4minutes	TST_Immobility_time_last4minutes	TST_Nb_immobility_bouts_first2minutes	TST_Immobility_time_first2minutes	AC_not_moving_time_central_First_minute	AC_zone_time_ratio_periph_4minutes	AC_amb_dist_ratio_periph_4minutes	AC_amb_time_ratio_periph_4minutes	AC_not_moving_time_ratio_periph_4minutes	AC_zone_time_periph_4minutes	AC_amb_dist_periph_4minutes	AC_amb_time_periph_4minutes	AC_not_moving_time_periph_4minutes	AC_zone_time_ratio_periph_Last_25minutes	AC_amb_dist_ratio_periph_Last_25minutes	AC_amb_time_ratio_periph_Last_25minutes	AC_not_moving_time_ratio_periph_Last_25minutes	AC_zone_time_periph_Last_25minutes	AC_amb_dist_periph_Last_25minutes	AC_amb_time_periph_Last_25minutes	AC_not_moving_time_periph_Last_25minutes	AC_amb_dist_total_Last_25minutes	AC_amb_time_total_Last_25minutes	AC_vert_counts_total_Last_25minutes	AC_vert_time_total_Last_25minutes	AC_not_moving_time_total_Last_25minutes	AC_amb_dist_total_4minutes	AC_amb_time_total_4minutes	AC_vert_counts_total_4minutes	AC_vert_time_total_4minutes	AC_not_moving_time_total_4minutes	AC_Chamber_AC	AC_Group	Gonads	PPG	Left_AD	Both_AD	Right_AD	Wound_area	Wound_dist	Note	EPM_prop_time_open	EPM_prop_entries_open	EPM_total_entries	EPM_total_dist	EPM_order_tested	EPM_order_within	Weight_brain	Brain_serotonin	Brain_noradrenaline	Brain_dopamine	Brain_cata_serotonin(5HIAA)	Brain_cata_dopamine(dopac)	Brain_cata_dopamine(HVA)	Brain_cata_noradrenaline(VMA)	Brain_serotonin_turnover	Brain_dopamin_turnover	Brain_nad_turnover	Blood_serotonin	Session	Chamber	FST_Temperature	FST_Latency_first_immobility_bout	FST_Nb_immobility_bouts_last4minutes	FST_Immobility_time_last4minutes	FST_Nb_immobility_bouts_first2minutes	FST_Immobility_time_first2minutes
D14	D2	Cage14	B13	10.4	18.4	20.5	21.5	23.3	23.5	23.3	24.1	25.101	1081.4	2	26	83	Repeated	F	MKM	MKM	95.5999999	9	73.60000038	2	18.5	15.9	0.9525	0.885717735	0.918728279	0.955091215	57.15	158.765	5.4625	51.725	0.913	0.758375905	0.746419358	0.935886338	54.78	103.5124	2.838	51.926	135.9108	3.728	9.52	10.618	55.444	179.0225	5.9	6.25	5.9125	54.0875	Chamber6	 Session 5	0.2161	0.0885	0.0016	0.0038	0.0022	NA	0.658	Ripped	0.114519427	0.363636364	11	490.1	43	1	176.2	313.1	241.28	67.47	96.09	22.76	12.37	59.27	3.258	1.921	4.071	17325	9	2	34.3	24.561	3	43.754	3	32.786
D15	D2	Cage27	D31	10.5	17.3	20.1	21.9	23.4	23.7	24.1	24.8	26.34	1083.6	5	11	9	Thursday	BR	AB	AB	246.3	3	32.69999981	0	0	2	0.973541667	0.851356434	0.889823588	0.987599759	58.4125	174.44	5.825	52.6625	0.947366667	0.835453087	0.819632487	0.976479712	56.842	145.7784	4.35	52.492	176.6288	5.28	9.6	10.644	53.738	198.58	6.35	8.75	8.8375	53.35	Chamber3	 Session 3	0.223	0.0717	0.0043	0.0064	0.0021	0.57	0.454	NA	0.206967213	0.533333333	15	761.4	40	2	133.3	277.1	186.35	57.67	84.56	21.69	16.69	38.46	3.277	1.503	4.845	14024	10	3	33.6	110.931	3	34.335	1	5.329
D16	D2	Cage30	D34	9.8	17.3	19.9	21.9	23	23.1	23.5	24.7	25.8	1066.75	5	59	54	Monday	B	AB	AB	289.5999999	2	23.5999999	0	0	3.05	0.970416667	0.943083263	0.939285714	0.987097423	58.225	135.6	4.275	53.95	0.944766667	0.830735728	0.846053174	0.965783091	56.686	115.7492	3.5	53.186	140.548	4.19	11.96	10.03	55.036	145.8125	4.65	9.5	7.9375	54.6375	Chamber4	 Session 5	0.2223	0.0799	0.0032	0.0056	0.0024	0.546	0.772	NA	0.22605364	0.375	16	805.8	81	1	180.5	267.6	267.18	68.07	143.4	38.11	16.68	40.37	1.866	1.242	6.618	16286	1	6	34.2	63.174	2	15.526	1	9.968
D17	D2	Cage17	B16	8.2	14.8	17.9	19.6	20.8	20.8	21.3	21.3	22.213	948.6	5	23	21	Thursday	R	AB	AB	174.7	5	80.50000024	0	0	10.7	0.966666667	0.917127433	0.945277422	0.972677556	58	241.3025	7.925	50.075	0.9362	0.774622507	0.780496355	0.966723532	56.172	147.47	4.206	51.966	190.7452	5.402	8.96	8.456	53.682	266.435	8.4625	9.5	7.8125	51.4875	Chamber6	 Session 10	0.1965	0.0584	0.0021	0.0038	0.0017	0.705	1.411	NA	0.004987531	0.222222222	9	509.9	46	2	195.1	409.8	271.08	101.43	126.56	36.12	25.18	72.27	3.238	1.655	3.751	12305	10	1	31.2	72.115	2	9.266	1	6.372
D18	D2	Cage33	D37	8.8	17.5	19.8	21.3	22.8	23.2	24.2	25.4	26.6	1065.1	4	64	59	Monday	F	MKM	AB	258.5	1	20.9000001	0	0	3.3	0.991041667	0.972049793	0.977245277	0.999278152	59.4625	189.095	6.2625	53.1375	0.940633333	0.828250092	0.833024461	0.967692379	56.438	183.6212	5.498	50.946	221.3532	6.582	14.84	13.472	52.672	195.6575	6.425	9.75	8.35	53.175	Chamber3	 Session 6	0.2367	0.0826	0.004	0.0069	0.0029	0.561	0.705	NA	0.209213052	0.615384615	13	685.6	63	1	152.4	201.7	203.83	55.72	83.23	21.76	11.06	45.98	2.423	1.698	4.433	15463	13	1	31.3	78.135	6	113.293	1	9.622
D19	D2	Cage36	D40	10.1	18.3	20.2	21.1	22.2	22.3	22.8	23.6	23.9	1051.85	1	7	6	Thursday	FR	AB	MKM	77.70000005	5	64.90000033	2	10.5	1.3	0.981041667	0.936865885	0.935455662	0.99694062	58.8625	151.3125	4.7375	54.1	0.9349	0.83172907	0.84019928	0.968215819	56.094	128.8276	3.864	52.234	160.6252	4.76	10.16	8.75	53.884	163.5025	5.125	7.75	9.6625	54.2625	Chamber3	 Session2	0.2068	0.0769	0.003	0.0051	0.0021	0.398	0.812	NA	0.111111111	0.454545455	22	814.6	6	2	136.7	231.4	175.21	43.96	105.06	22.68	17.77	41.64	2.203	1.087	4.208	13861	5	2	34.6	48.924	4	69.623	1	7.051
D27	D2	Cage12	D7	12	20.1	22.2	23.3	24.5	23.4	24.6	25.2	26.142	1147.85	5	5	5	Thursday	B	MKM	AB	219.5	3	42.19999981	0	0	0.35	0.98375	0.933063423	0.928832244	0.998508099	59.025	193.205	6.525	52.5	0.9412	0.802148956	0.806160258	0.969856568	56.472	183.3088	5.464	51.006	225.72	6.65	13.96	14.348	52.562	206.8875	7.075	12.75	13.1625	52.5875	Chamber6	 session 4	0.2361	0.0878	0.003	0.0054	0.0024	0.541	1.478	NA	0	0	5	463.8	31	1	156.8	220.1	134.77	36.86	104.19	28.94	12.38	61.28	2.112	0.892	2.199	13787	4	1	33.9	60.269	3	44.309	2	14.905
D28	D2	Cage18	D10	11.9	20.3	22.9	24.5	25.5	25.5	26	27.6	27.589	1203.35	3	81	76	Tuesday	FL	AB	MKM	153.4000001	5	79.4000001	0	0	2.6	0.979791667	0.948572497	0.968446602	0.982798165	58.7875	116.35	4.1375	54.625	0.974633333	0.910655257	0.89791682	0.991108389	58.478	78.17	2.3	56.182	87.3696	2.582	6.72	7.982	56.688	124.6	4.3	8.5	9.3	55.5625	Chamber3	 Session 8	0.2546	0.0838	0.0023	0.004	0.0017	0.58	0.892	NA	0.085551331	0.2	10	794.6	74	2	147.4	241.7	182.49	48.12	95.56	27.02	11.95	62.96	2.529	1.235	2.899	13476	6	3	33.4	36.575	4	52.618	2	25.376
D26	D2	Cage26	B24	11.5	19.7	22.3	23.2	25	25.9	25.8	27.5	29.02	1181.05	4	70	65	Monday	FR	AB	AB	206.5999999	3	40.20000005	0	0	0.45	0.908125	0.745191958	0.685705804	0.956138714	54.4875	219.8975	6.4875	47.95	0.927833333	0.788004391	0.781650773	0.951505066	55.67	146.012	4.198	51.484	187.3376	5.378	12.32	13.47	54.068	293.1225	9.2625	17	15.6125	50.1375	Chamber2	 Session 3	0.2402	0.0686	0.0032	0.008	0.0048	0.537	1.096	NA	0.407480315	0.428571429	14	923.8	76	2	131.2	225.3	197.49	57.97	73.83	35.95	17.34	50.21	3.052	1.088	3.933	18672	14	1	32.2	52.316	7	68.871	2	19.791
D33	D2	Cage24	D13	9.6	17.5	19.6	21.3	22.9	23.3	23.8	24.5	25.457	1063.35	3	75	70	Monday	F	MKM	MKM	78.70000005	6	62.9000001	1	12.70000005	0.75	0.986666667	0.933915198	0.950568182	0.992814659	59.2	127.945	4.125	55.075	0.958366667	0.885817548	0.886617385	0.981323321	57.502	137.008	4	53.502	157.5124	4.52	12.04	10.444	54.466	135.98	4.325	7.5	9.5125	55.475	Chamber4	 Session 3	0.235	0.1006	0.0025	0.0043	0.0018	0.59	0.761	NA	0.044715447	0.222222222	9	447.2	35	1	181.8	356.3	254.99	81.37	127.61	31.68	16.49	70.11	2.792	1.689	3.637	12790	3	4	30.8	122.214	3	39.453	0	0
D34	D2	Cage30	D16	10.3	18.9	21.4	22.3	23.8	24.1	23.9	24.6	26	1110.55	6	60	55	Monday	F	AB	AB	227.9000001	5	42.0999999	0	0	0.3	0.982708333	1	1	1	58.9625	143.65	4.95	54.0125	0.970166667	0.928046661	0.928468444	0.993231734	58.21	103.3636	3.452	54.758	112.8148	3.72	7.64	7.892	55.132	143.65	4.95	10	10.2625	54.0125	Chamber3	 Session 5	0.228	0.1016	0.0025	0.0047	0.0022	NA	NA	NA	0.08086785	0.363636364	11	521.3	82	2	194.8	283.9	193.87	77.21	99.99	31.26	17.46	41.34	2.839	1.585	4.69	15322	1	5	31.6	56.622	5	54.836	2	23.635
D32	D2	Cage32	B28	9.9	18.3	21.6	23	24.5	24.8	25	26.3	26.5	1134.1	6	72	67	Monday	B	AB	AB	249.0999999	2	17.70000005	0	0	0.35	0.999375	1	1	1	59.9625	131.7675	4.3875	55.575	0.954766667	0.864828245	0.871618465	0.96786257	57.286	103.5872	3.136	54.15	125.3884	3.752	9.32	9.84	55.914	131.7675	4.3875	5.5	5.9625	55.575	Chamber2	 session 2	0.2288	0.0835	0.0026	0.0055	0.0029	0.527	0.85	NA	0.060546875	0.5	14	587	41	1	151.4	274.7	147.91	57.38	68.65	45.34	30.22	59.98	4.001	0.759	2.466	16011	3	1	30.2	115.239	4	125.845	1	4.541
D37	D2	Cage33	D18	9.1	16	19.7	21.7	23.8	23.8	23.9	24.3	26	1062.8	3	63	58	Monday	B	MKM	MKM	96.0999999	4	47.29999995	1	5	4.1	0.996875	1	0.996875	1	59.8125	131.3175	4.925	54.9375	0.9812	0.943815015	0.94303434	0.99294257	58.872	94.9864	3.188	55.684	102.8008	3.434	5.28	5.474	56.07	131.3175	4.9375	4.25	4.9	54.9375	Chamber4	 Session 6	0.2433	0.0697	0.0021	0.0051	0.003	0.552	0.479	NA	0.214990138	0.692307692	13	705.4	64	2	230.2	310.8	239.25	75.56	105.44	30.01	15.28	31.14	2.948	1.668	7.683	15212	13	2	30.1	147.268	4	51.044	0	0
D35	D2	Cage35	B31	10.6	18.8	21.5	23.4	24.6	26	26.1	28	28.7	1167.15	6	42	38	Friday	F	MKM	AB	162.7	3	35.5	0	0	23.85	0.99875	0.987977747	0.988888889	1	59.925	137.01	4.9625	54.9625	0.976366667	0.844579791	0.859199615	0.989272249	58.582	97.1432	2.96	55.622	112.1564	3.304	6	8.138	56.194	138.9225	5.0125	7.75	7.35	54.9625	Chamber1	 session 4	0.239	0.1092	0.0029	0.0055	0.0026	NA	0.585	Ripped	0.016293279	0.4375	16	710.8	10	2	182.6	282.2	209.77	53.27	78.38	27.55	12.23	33.83	3.6	1.339	6.201	16493	8	3	34.1	33.419	0	0	3	38.111
D36	D2	Cage38	B34	10.3	18.2	21.1	23	24.3	24	24.5	25.5	27.091	1118.25	2	80	75	Tuesday	F	AB	MKM	260.4000001	2	22.29999995	0	0	4.4	0.945625	0.901866985	0.903605834	0.959284979	56.7375	187.175	6.2625	50.45	0.932333333	0.799132049	0.818406078	0.959328092	55.94	150.3324	4.496	51.448	192.4704	5.544	10.64	12.134	53.634	211.545	7.025	10.5	9.9125	52.5	Chamber6	 session1	0.2369	0.0768	0.0052	0.0085	0.0033	0.715	0.646	NA	0.380038388	0.578947368	19	815.3	62	2	161.5	282.6	218.04	60.22	82.21	25.76	15.44	31.34	3.438	1.462	6.957	13657	9	4	34.1	67.13	4	48.77	2	17.734
B35	B6	Cage22	B12	11	18.4	20.8	22.7	24.3	25.2	25.8	25.6	25.894	1137.75	1	13	11	Thursday	BR	MKM	MKM	64.70000005	6	96.10000014	5	52.69999981	2.8	0.904583333	0.764965345	0.807737206	0.948305016	54.275	217.6675	5.825	48.5625	0.808166667	0.7213251	0.743376586	0.841762421	48.49	167.3356	4.518	43.972	228.8068	5.99	17.32	12.16	52.28	280.83	7.1	19	11.3875	51.2375	Chamber5	 Session2	0.1618	0.0719	0.0015	0.0042	0.0027	0.655	1.079	NA	0.279069767	0.380952381	21	1105.5	15	1	228.2	374.3	270.14	68.23	128.97	21.07	21.22	53.38	2.902	1.613	5.061	25539	13	4	32.4	70.883	8	154.867	1	5.15
B36	B6	Cage25	B14	9.9	15.8	18.7	20.5	22	22.6	22.9	24.1	23.852	1020.1	6	78	73	Monday	B	MKM	AB	67.5999999	10	152.6999996	4	25.69999981	2.1	0.898958333	0.796893331	0.806052526	0.931616926	53.9375	178.6775	5.95	47.975	0.897666667	0.744568466	0.706444588	0.937513686	53.86	133.614	3.782	50.08	177.2072	5.098	12.56	9.666	53.474	223.7025	7.375	10	7.525	51.4625	Chamber5	 session 7	0.1847	0.0667	0.0023	0.0054	0.0031	NA	NA	NA	0.284274194	0.454545455	33	1573.2	60	2	216.7	373.2	268.08	49.68	231.71	20.78	23.93	81.22	1.611	1.111	3.301	22326	11	3	30.6	24.74	7	143.219	6	65.895
B38	B6	Cage28	B15	11.8	20	21.9	23.6	25.5	26.6	25.7	26.8	27.3	1191	2	62	57	Monday	B	MKM	MKM	70.9000001	7	142.5999999	3	26.20000005	1.4	0.920416667	0.838125709	0.814961792	0.949202844	55.225	216.0175	6.875	48.35	0.897366667	0.773738449	0.793325013	0.930391677	53.842	152.782	4.414	49.428	199.8088	5.626	11	8.754	53.044	258.21	8.475	10.5	8.175	50.875	Chamber2	 Session 5	0.1938	0.0629	0.0035	0.0071	0.0036	0.535	0.603	NA	0.213636364	0.5	24	1106.5	68	2	179.5	307.8	201.03	50.39	132.67	11.46	11.27	25.71	2.32	2.217	7.819	24818	6	6	31.8	17.816	8	145.394	6	50.836
B39	B6	Cage31	B17	12.1	21	22.6	24.2	25.7	26.5	26.5	27.4	27.4	1217.7	3	15	13	Thursday	FR	MKM	MKM	52.79999995	7	75.19999981	6	45.9000001	1.25	0.912708333	0.85919006	0.839919972	0.933468902	54.7625	190.02	5.55	49.1625	0.865533333	0.770735526	0.767600245	0.886360118	51.932	132.8524	3.548	48.37	168.5624	4.428	9.76	8.946	54.804	221.23	6.6625	9.75	7.325	52.75	Chamber1	 Session 7	0.1906	0.077	0.0042	0.0059	0.0017	NA	NA	NA	0.180661578	0.5	24	603.2	1	1	167.5	299.6	191.43	48.08	163.45	9.68	13.45	27.65	1.833	2.079	6.923	21695	12	1	32.6	26.532	8	114.338	5	64.443
B34	B6	Cage38	D36	13.7	20.4	22	23.2	24.5	24.8	25.5	25.9	27.677	1176	1	79	74	Tuesday	B	AB	MKM	67.5	11	103.8000002	2	11.20000005	0.75	0.894166667	0.814807525	0.865842821	0.944175177	53.65	220.42	7.075	46.65	0.8006	0.771103835	0.794201221	0.827452879	48.036	151.4668	4.116	43.92	195.0584	5.13	15.6	11.48	53.19	267.815	8.1125	14	8.3125	49.4	Chamber5	 session1	0.2105	0.0878	0.0045	0.0076	0.0031	0.502	0.859	NA	0.412631579	0.483870968	31	1209.2	61	1	163.2	324.5	194.96	52.43	131.07	20.47	24.72	64.07	2.476	1.16	3.043	24767	9	3	31.5	25.043	8	99.341	5	45.477
B37	B6	Cage41	D38	13.4	21.8	23.5	24.8	26.6	27	27.7	28.2	27.7	1262.35	3	21	19	Thursday	FL	AB	MKM	43.20000005	7	115.6000001	4	44.20000005	0.55	0.976875	0.837131734	0.8620959	0.998845799	58.6125	155.5425	5.1625	53.4625	0.898866667	0.772126018	0.787083358	0.920123585	53.932	137.1152	4.174	49.758	177.39	5.22	9.56	8.878	54.164	189.87	6.0625	8.75	7.25	53.525	Chamber5	 Session 8	0.2058	0.0997	0.0031	0.0055	0.0024	0.428	0.612	NA	0.059633028	0.272727273	22	901.1	51	1	195.4	353.3	271.72	48.61	125.23	18.53	15.96	85.71	2.821	1.409	3.17	21400	2	3	31.1	34.37	6	123.481	3	61.803
B16	B6	Cage17	D17	8.9	17.3	20.7	22.1	23.8	24.2	25	24.7	25.401	1093.6	6	24	22	Thursday	F	AB	AB	50.29999995	10	176.4999998	3	46.79999995	3.7	0.916666667	0.824672712	0.853947351	0.953137937	55	182.55	6.375	48.6875	0.8466	0.752755792	0.777884003	0.879065369	50.796	92.3544	2.498	48.298	124.2576	3.258	14	13.164	54.924	221.61	7.4375	13.75	11.5125	51.175	Chamber5	 Session 10	0.2084	0.0644	0.0022	0.004	0.0018	0.487	1.296	NA	0.175438596	0.19047619	21	1048.2	45	1	152.2	294.2	134.62	32.89	118.78	24.04	21.09	91.09	2.477	0.729	1.478	26919	10	2	32.4	23.87	11	110.466	5	44.266
B17	B6	Cage31	B39	7.7	14.4	17.6	18.9	20.8	22	23.1	23.1	23.4	963.95	4	16	14	Thursday	L	MKM	AB	79.0999999	10	124.8000004	3	47.60000014	10.05	0.830208333	0.771944275	0.789011793	0.877723149	49.8125	220.42	6.7125	43.1	0.838166667	0.761320688	0.75359219	0.879371311	50.29	195.2584	5.088	45.202	257.8156	6.824	14.48	12.456	51.206	285.975	8.475	9.75	8.3875	49.2125	Chamber2	 Session 7	0.1903	0.0927	0.0034	0.0068	0.0034	0.499	0.913	NA	0.140229885	0.32	25	827.6	2	2	222.6	383.6	316.42	68.67	134.43	22.43	21.89	75.29	2.854	1.549	4.203	25160	12	2	30.7	60.155	11	139.715	3	49.597
B18	B6	Cage34	B41	8.3	17.1	20.5	21.8	23.9	24.2	23	25.2	25.8	1074.1	1	1	1	Thursday	FR	MKM	MKM	88	10	96.89999962	2	24.5999999	2.3	0.959583333	0.840698072	0.840852419	0.994365379	57.575	202.105	6.025	51.4625	0.944066667	0.827610836	0.823201438	0.96827731	56.644	186.332	4.814	51.824	222.9332	5.744	10.12	9.628	53.542	240.1575	7.1	10.5	12.65	51.7625	Chamber1	 Session 6	0.1856	0.0747	0.0023	0.0038	0.0015	NA	NA	NA	0.440881764	0.5	26	1259.7	78	2	187.8	338.5	239.77	51.95	116.18	24.09	17.36	69.97	2.914	1.253	3.427	22222	15	2	30.8	76.408	8	150.518	2	28.672
B10	B6	Cage11	D11	12.9	20.8	22.1	23.3	25	25.8	25.1	26.1	26.107	1185.7	2	44	40	Friday	F	AB	MKM	42.20000005	10	125.8000002	4	41.30000019	0.05	0.866041667	0.752087314	0.745239176	0.933844603	51.9625	232.9525	7.125	44.8375	0.875633333	0.802889451	0.808457159	0.908486373	52.538	140.8952	4.356	48.182	176.3752	5.32	10.48	8.474	53.11	306.95	9.4875	11.5	7.825	47.8125	Chamber5	 Session 1	NA	0.0817	0.0044	0.0066	0.0022	0.49	1.624	NA	0.32300885	0.5	32	1365.5	50	2	200.9	336.9	184.97	33.81	127.43	26.81	20.17	86.12	2.644	0.72	2.148	25513	7	4	33.4	8.809	9	88.289	7	53.554
B11	B6	Cage19	B33	10.2	17.1	19.4	20.6	21.5	20.3	17.8	19	20.342	962.7	1	73	68	Monday	B	MKM	MKM	87.0999999	9	84.4000001	2	12.29999995	0.55	0.907291667	0.826322295	0.813235935	0.955962929	54.4375	183.46	5.5125	48.925	0.814433333	0.781885505	0.789712704	0.844701716	48.866	121.8016	3.41	45.456	153.8748	4.232	13.4	9.352	53.898	227.1825	6.9625	8.25	6	51.1125	Chamber6	 Session 6	0.1594	0.0456	0.0039	0.0051	0.0012	0.551	1.169	NA	0.23655914	0.378378378	37	1580.6	11	1	163.4	382.9	267.45	52.97	131.48	22.09	22.61	47.67	2.912	1.185	5.61	27893	12	6	32.8	47.633	6	127.361	3	39.536
B19	B6	Cage20	D20	9.8	16.8	19.3	20.2	22.1	21.4	21.4	22	22.764	1003.3	1	19	17	Thursday	F	AB	MKM	85.4000001	10	151.3	3	52.29999995	1.4	0.945625	0.881125416	0.896877212	0.984815804	56.7375	202.275	7.2125	49.5875	0.860833333	0.757198673	0.786624174	0.886530844	51.65	110.802	3.208	48.442	146.4968	4.082	7.28	6.74	54.744	227.5275	7.925	10.5	8.6875	50.3625	Chamber3	 session 11	0.1895	0.0811	0.0039	0.0066	0.0027	0.673	0.538	NA	0.286652079	0.444444444	18	892.7	4	2	122.3	259.5	157.76	38.77	101.27	17.51	16.07	40.02	2.562	1.155	3.942	27224	10	6	31.8	24.756	6	72.971	2	15.119
B12	B6	Cage22	B35	11.7	20.3	22	23.3	25.2	26	26.5	26.6	26.507	1189.6	2	14	12	Thursday	BL	MKM	MKM	67.9000001	12	151.2999995	3	60.00000024	0.7	0.916875	0.846253315	0.854672286	0.966824467	55.0125	187.185	5.6625	49.45	0.925	0.806375462	0.787332143	0.955701969	55.5	127.4408	3.718	51.782	157.7704	4.63	11.76	9.886	54.198	231.0925	6.8125	11.5	9.1125	51.0875	Chamber6	 Session2	0.1887	0.0834	0.0028	0.006	0.0032	0.648	0.798	NA	0.058441558	0.181818182	22	977.6	16	2	191.3	378.9	241.22	59.96	134.65	22.15	20.19	69.29	2.814	1.416	3.481	25178	13	3	32.1	31.588	7	117.73	6	40.486
B20	B6	Cage37	B42	10.6	19.2	21.7	22.8	24.4	25.1	24.8	26.1	26.1	1143.45	4	34	31	Friday	F	AB	AB	55.70000005	12	149.7000003	4	50	0.35	0.996041667	0.946273881	0.948650836	1	59.7625	91.1325	3.375	56.3875	0.993733333	0.9298097	0.901048048	0.998250491	59.624	60.5348	2.028	57.596	66.636	2.288	3.08	3.656	57.696	97.845	3.6125	5.75	4.825	56.3875	Chamber4	 session 4	0.1837	0.0617	0.0039	0.0066	0.0027	NA	0.297	NA	0.054704595	0.470588235	17	642.4	69	1	202.5	328.9	217.05	49.99	144.39	25.89	26.75	35.27	2.278	0.95	6.154	25825	5	3	32.4	31.696	7	167.244	4	40.347
B21	B6	Cage40	B44	9.4	17.1	19.3	20	21.3	21.3	20.9	22	23	992.05	4	40	37	Friday	FL	MKM	AB	47.9000001	13	164.1000001	4	51.89999986	0.4	0.9225	0.803750597	0.820065938	0.973770692	55.35	209.1275	6.7125	48.6375	0.8563	0.841160016	0.858276606	0.880502985	51.378	109.7176	3.204	48.174	134.0664	3.824	6.28	4.932	54.958	260.1525	8.175	7.75	6.4125	49.95	Chamber3	 session1	0.1661	0.0856	0.0025	0.0058	0.0033	0.544	0.934	NA	0.240384615	0.473684211	19	853.1	13	1	182.8	347.2	238.35	54.73	128.69	26.27	19.44	68.93	2.698	1.197	3.458	21687	14	3	33.5	37.633	3	19.279	4	28.491
B29	B6	Cage10	B6	9.1	18.4	21.8	23.8	25.1	26.2	26	26.9	26.532	1161.9	4	4	4	Thursday	FR	MKM	AB	53.5	6	136.5000002	3	30.9000001	2.65	0.955416667	0.825255037	0.834314477	0.976783569	57.325	148.5475	5.125	52.2	0.887333333	0.804311936	0.801699213	0.904547719	53.24	97.3264	2.79	50.45	124.6984	3.584	8.2	8.258	55.798	183.28	6.175	8	6.625	53.425	Chamber5	 Session 3	0.1978	0.0826	0.0023	0.0039	0.0016	0.782	0.944	NA	0.083900227	0.28	25	998	20	2	153.5	289.3	194.47	44.38	133.32	25.45	18.92	67.95	2.17	1	2.862	31412	6	2	33	72.967	3	35.907	2	21.45
B30	B6	Cage13	B8	9.1	18	21.2	23.2	25.3	26.4	26.3	27.6	27.404	1158.15	3	9	85	Repeated	L	AB	MKM	73.79999995	3	82.79999995	2	39.5	0.35	0.953541667	0.815893884	0.82621805	0.982216552	57.2125	146.86	4.85	52.3625	0.897833333	0.777001549	0.784715822	0.917897707	53.87	97.8348	2.82	51.044	123.7076	3.502	8.76	7.652	55.658	179.6	5.825	9.25	8.0875	53.3375	Chamber6	 Session 4	0.2127	0.1114	0.0035	0.0053	0.0018	0.851	0.985	NA	0.246153846	0.321428571	28	1257.9	72	2	177.1	360.7	247.18	64.52	125.72	21.78	20.62	73.26	2.869	1.522	3.374	32154	4	6	32.6	9.493	8	92.786	3	24.861
B28	B6	Cage32	D32	8.1	16	19.5	20.9	22.7	24	24.1	25.2	25.5	1048.7	5	71	66	Monday	FL	AB	AB	57.5	10	98.5	2	18.10000014	3.8	0.924375	0.797776487	0.79425588	0.968509151	55.4625	244.695	7.1	48.2625	0.934333333	0.78537402	0.767570152	0.959278836	56.06	140.01	3.94	52.136	176.6372	5.07	9.68	8.6	54.31	305.2075	8.8375	10.5	9.9375	49.8	Chamber1	 session 2	0.1912	0.0892	0.0049	0.0072	0.0023	0.458	0.95	NA	0.262	0.451612903	31	1488	42	2	198.2	326.9	236.02	54.78	167.99	24.51	31.88	48.66	1.946	0.971	4.85	18821	3	2	30.2	33.039	11	161.191	3	24.453
B32	B6	Cage16	B9	9.6	18.7	21	22	23.3	23.9	24.2	25.3	23.732	1100.05	6	48	44	Friday	FR	AB	AB	67.79999995	10	163.9000003	3	21.10000014	0.45	0.897708333	0.797963399	0.818669697	0.984245108	53.8625	218.2775	6.625	47.25	0.919166667	0.84259769	0.811058749	0.962364314	55.15	119.3228	3.214	51.934	140.5192	3.838	14.72	12.382	53.97	274.975	8.075	12.75	8.8375	48.025	Chamber4	 session 2	0.2063	0.0751	0.003	0.0083	0.0053	0.693	1.254	NA	0.681451613	0.55	20	1187.8	29	1	213.1	420.2	314.19	69.62	154.74	29.14	23.42	84.17	2.716	1.325	3.733	24454	9	6	31.2	43.612	7	108.831	4	37.108
B33	B6	Cage19	B11	10.3	19.1	21.4	22.5	24.2	24.2	24.6	25.9	25.755	1126.75	2	74	69	Monday	FR	MKM	MKM	94.5999999	8	99.9000001	3	27.69999981	1.8	0.918125	0.778433211	0.770739647	0.98611056	55.0875	196.4825	6.025	49.0125	0.770766667	0.692854379	0.712265377	0.791779567	46.246	116.478	3.276	42.986	160.2572	4.234	8.6	6.392	54.582	257.0325	7.9	9.5	7.7375	49.7125	Chamber5	 Session 6	0.2028	0.0586	0.0018	0.0041	0.0023	NA	NA	NA	0.566292135	0.578947368	19	1019	12	2	177.2	344.2	241.36	56.05	152.33	21.81	23.58	70.49	2.26	1.235	3.424	21469	12	5	31.8	33.345	7	72.758	4	34.482
B31	B6	Cage35	D35	9.9	19.3	21.9	23	24.5	25.5	25.7	26.2	26.4	1153.85	5	41	84	Repeated	B	MKM	AB	105.4000001	9	93.9000001	2	15.4000001	1.65	0.936875	0.848433927	0.863988119	0.978076695	56.2125	152.6375	5.1	51.15	0.886166667	0.795404712	0.780595843	0.916146452	53.17	111.3588	3.168	50.002	140.8156	3.964	10.64	8.76	54.57	181.2275	5.9625	7.25	6.75	52.2875	Chamber2	 session 4	0.2062	0.0592	0.0029	0.0056	0.0027	0.548	0.713	NA	0.015452539	0.15	20	641.3	9	1	187.6	327.5	219.32	58.11	156.22	27.63	35.99	51.13	2.096	0.913	4.289	22727	8	4	33	14.1	8	172.13	6	46.907
B23	B6	Cage1	B2	8.9	16.7	19.7	21.3	23.3	24.6	25.7	26.3	26.665	1086.45	4	46	42	Friday	L	AB	AB	60.9000001	7	145.4000001	4	36.5	1.15	0.901458333	0.768114213	0.823848022	0.931371573	54.0875	162.7	5.1125	49	0.881266667	0.804740211	0.794938675	0.893853358	52.876	115.634	3.178	49.698	143.4408	3.906	10.12	7.868	55.598	210.24	6.125	9	8.375	52.6125	Chamber4	 Session 7	0.1722	0.0838	0.0025	0.0057	0.0032	NA	NA	NA	0.233606557	0.344827586	29	1433.7	7	1	183.4	309.6	237.04	46.68	144.21	22.73	27.74	74.21	2.147	0.925	3.194	18764	14	6	33	7.441	3	27.287	4	48.83
B22	B6	Cage23	D23	11.9	19.4	21	22.4	23	24.2	24.1	25.4	25.459	1119.6	2	86	81	Tuesday	R	MKM	AB	71.5999999	12	94.70000005	1	4.799999952	0.3	0.940625	0.826930724	0.832029402	0.995278915	56.4375	259.32	8.7125	47.8625	0.858866667	0.785917504	0.774591095	0.895120968	51.532	122.6848	3.826	47.706	156.1672	4.766	12.24	9.252	53.454	313.7125	10.4875	12.75	12.2125	48.0875	Chamber5	 Session 6	0.1964	0.0859	0.0022	0.0048	0.0026	0.478	1.172	NA	0.284337349	0.387096774	31	1402.7	48	2	197.9	387.6	277.71	81.38	139.34	32.21	24.62	76.65	2.782	1.432	3.623	25157	8	1	32.3	11.409	7	178.928	5	49.507
B24	B6	Cage26	D26	9.1	10.8	13.3	14.1	17.8	21.9	21.7	19.5	21.2	834.95	3	69	64	Monday	R	AB	MKM	57	9	159.3	3	24.70000005	0.3	0.96875	0.856504793	0.823954379	0.987034415	58.125	101.71	2.725	55.425	0.9308	0.815598706	0.762662519	0.948745008	55.848	99.6988	2.686	53.162	123.9888	3.518	8.6	6.904	56.034	118.5425	3.475	5.5	5.8375	56.1375	Chamber1	 Session 3	0.126	0.0422	0.0037	0.0071	0.0034	0.569	0.911	NA	0.918819188	0.75	4	258.8	75	1	232.5	388.3	249.17	51.18	171.74	23.11	29.26	40.55	2.261	0.977	6.145	23686	14	2	32.8	42.527	7	93.705	4	45.112
B26	B6	Cage4	B3	9.1	17	19.7	21.3	23.4	24.6	26.5	26.9	27.445	1098.3	4	58	53	Monday	L	AB	AB	75.29999995	7	153.1000001	2	40.39999986	0.6	0.885	0.715258231	0.747378552	0.93838977	53.1	233.4375	7.0625	46.0375	0.866466667	0.746718526	0.758103655	0.902850983	51.988	164.628	4.75	47.238	222.956	6.248	17.4	13.154	52.364	330.8775	9.5625	12.25	9.1625	49.0375	Chamber2	 Session 1	0.1783	0.092	0.0025	0.005	0.0025	0.8	0.848	NA	0.095890411	0.2	20	1047.8	79	1	168.9	313.5	211.41	68.71	183.04	33.23	26.16	74.88	1.713	1.157	2.823	21742	7	2	31.8	34.139	7	104.119	5	57.468
B27	B6	Cage7	B5	10.6	18.5	20.5	22.3	24.3	25.1	25.8	26.6	26.932	1134.55	6	84	79	Tuesday	B	AB	AB	91.4000001	7	115.8999999	3	27.5999999	2.25	0.890208333	0.833702922	0.852589557	0.979355246	53.4125	196.4225	6.5625	46.85	0.851766667	0.737318063	0.739556241	0.898897533	51.106	113.2812	3.022	48.084	154.3508	4.07	11.68	11.788	53.614	238.4775	7.725	11.75	10.2375	47.85	Chamber3	 Session 9	0.1825	0.0957	0.0032	0.0058	0.0026	0.665	0.876	NA	0.082608696	0.259259259	27	1195.3	25	1	169.7	382.1	219.59	69.54	181.37	28.66	33.25	87.39	2.107	1.123	2.513	23921	11	2	32.1	84.782	5	74.96	1	25.059
B25	B6	Cage29	D29	8.8	17.7	20.2	21.8	23	23.4	23.9	25	25.5	1072.3	5	53	48	Monday	FL	MKM	AB	60.29999995	8	95.39999986	2	17.0999999	0.3	0.9575	0.92481661	0.910341933	0.998708678	57.45	207.45	7.3125	50.125	0.877633333	0.789290989	0.773999418	0.917832691	52.658	143.85	3.922	48.738	181.3248	5.036	11.12	8.826	53.17	223.6775	7.975	10.5	7.325	50.1875	Chamber3	 Session 10	0.1774	0.0841	0.0028	0.0068	0.004	0.552	0.802	NA	0.293248945	0.3	20	624	65	1	208.7	338.3	277.23	68.75	102.01	18.38	17.07	50.19	3.316	1.939	5.524	24801	2	5	29.1	41.444	9	174.999	4	47.044
B40	B6	Cage42	D39	9.8	19	21.9	23.6	25.1	26.3	26.5	27	27	1174.05	3	51	47	Monday	B	MKM	MKM	70.79999995	7	82.79999995	2	22.5	0.65	0.984375	0.870801444	0.870158309	0.996216596	59.0625	143.46	4.4125	54.65	0.9459	0.815776781	0.836701807	0.965211347	56.754	93.4912	2.688	54.066	115.4004	3.21	8.84	8.416	56.016	159.88	4.925	11.75	9.0375	54.85	Chamber5	 Session 5	0.1827	0.1007	0.0026	0.005	0.0024	NA	NA	NA	0.171189979	0.272727273	11	593.9	22	2	184.7	320.8	222.36	50.78	86.61	21.02	19.54	46.69	3.704	1.252	4.762	16969	2	1	31	31.686	7	150.831	3	43.802
B41	B6	Cage34	B18	10.2	19.1	20.4	21.3	22.6	23	24.5	23.7	24.1	1081.95	2	2	2	Thursday	FL	MKM	MKM	48.0999999	7	74.29999995	7	63.79999995	0.45	0.901666667	0.792509461	0.801003618	0.944970406	54.1	181	5.3375	48.825	0.900266667	0.817694372	0.834977948	0.939632288	54.016	148.386	4.41	49.606	180.1396	5.238	15.76	11.256	52.864	229.205	6.775	12.25	10.35	51.7375	Chamber2	 Session 6	0.1894	0.0683	0.002	0.005	0.003	NA	NA	NA	0.119815668	0.321428571	28	987.7	77	1	194.2	321.4	259.21	56.22	116.31	16.31	19.64	32.51	2.763	1.564	7.973	29070	15	1	31	53.238	7	104.759	4	56.186
B42	B6	Cage37	B20	9.1	18.2	21.1	21.9	23.6	24.1	24.4	25.3	25.5	1098.65	3	33	30	Friday	L	AB	MKM	72.79999995	8	128.1000001	2	35.5	1.05	0.98375	0.938871044	0.957137106	0.996209718	59.025	147.2625	5.4625	53.675	0.9387	0.844217406	0.840848491	0.972620721	56.322	96.702	3.074	53.248	116.9408	3.654	6.96	7.148	54.712	156.52	5.7125	6.25	7.125	53.8875	Chamber3	 session 4	0.1777	0.0633	0.0029	0.0065	0.0036	NA	0.606	Ripped	0.104121475	0.266666667	30	1035.6	70	2	222.9	377.6	298.45	75.14	187.11	48.58	32.57	57.55	2.018	0.926	5.186	20833	5	4	34.1	16.629	9	142.696	7	69.831
B7	B6	Cage8	D8	11.8	19.9	21.4	22.8	23.8	24.8	25.1	25.8	25.897	1147.4	2	50	46	Monday	BL	MKM	MKM	74.4000001	7	106.1999998	3	32	1.3	0.88125	0.836283835	0.853122684	0.933648262	52.875	265.9825	9.0375	43.8625	0.8844	0.78061849	0.780932759	0.927096641	53.064	152.6724	4.784	48.28	196.9776	6.076	9.36	7.208	52.14	315.12	10.4375	10.75	6.725	46.95	Chamber4	 Session 1	0.2125	0.0747	0.0029	0.0049	0.002	0.718	1.222	NA	0.598360656	0.619047619	21	1286.2	24	2	192.3	343.3	195.79	40.65	136.96	24.02	23.32	80.05	2.507	0.859	2.446	26089	13	5	30.2	45.964	2	19.022	3	29.891
B8	B6	Cage13	B30	11.1	19.8	21.8	23.4	24.9	25.9	25.8	26.6	26.221	1174.1	4	10	8	Thursday	F	AB	AB	68.9000001	8	134.6000001	2	31.29999995	2.35	0.900416667	0.830662623	0.862163067	0.932812749	54.025	158.615	5.1875	48.8375	0.820433333	0.716033623	0.72399057	0.837163136	49.226	90.5396	2.392	46.834	128.9604	3.286	7.32	6.294	56	192.6175	6.0625	9.25	5.35	52.3625	Chamber5	 Session 4	0.1754	0.0913	0.0038	0.0062	0.0024	0.431	0.92	NA	0.062240664	0.193548387	31	1209.1	71	1	169.5	269.6	212.01	57.41	106.12	29.18	16.24	64.27	2.541	1.264	3.299	27831	4	5	34.7	26.82	7	90.536	4	38.965
B9	B6	Cage16	B32	12.1	21	22.6	24.1	24.6	26	26.2	27.2	27.129	1202.2	5	47	43	Friday	FL	AB	AB	50.79999995	7	118.2	3	55.39999986	6.6	0.961666667	0.864195969	0.877448057	0.985220233	57.7	139.5775	4.6125	53.0875	0.902766667	0.788676814	0.778172808	0.948332397	54.166	99.9236	2.682	51.484	130.4632	3.526	8.36	8.462	54.248	163.4725	5.3375	7.75	8.225	53.8625	Chamber3	 session 2	0.2144	0.0829	0.0026	0.0057	0.0031	0.67	1.147	NA	0.155844156	0.363636364	22	1065.5	30	2	215.8	393.2	293.98	76.69	148.04	29.97	26.38	83.84	2.656	1.361	3.506	25166	9	5	34.6	11.196	7	170.904	6	69.363
B43	B6	Cage43	D41	13	20.7	22	23.1	24.7	26	26.3	26.6	26.572	1192.75	1	37	34	Friday	FL	MKM	MKM	53.5999999	13	171.8999996	2	49.5	2.45	0.948541667	0.840476034	0.828925578	0.978790206	56.9125	147.8725	4.9875	51.925	0.929433333	0.75763413	0.751591116	0.952204731	55.766	85.8348	2.49	53.276	113.9732	3.298	6.88	6.356	55.988	177.4625	6.1	9.5	5.6125	53.05	Chamber4	 session 7	0.1574	0.0929	0.0023	0.0058	0.0035	NA	0.286	Ripped	0.257201646	0.5	18	829.3	34	2	155.2	272.2	137.92	35.08	105.39	18.05	13.18	54.94	2.583	1.123	2.51	24422	1	2	32.7	18.348	9	134.313	4	35.008
B44	B6	Cage40	B21	13.3	20.4	21.5	22.7	24.2	24.2	24	25.2	26.1	1147.55	3	39	36	Friday	R	MKM	MKM	63.4000001	9	107.8999999	3	25.29999995	2.5	0.850208333	0.83770773	0.824088805	0.912702008	51.0125	181.805	5.825	45.1875	0.8751	0.78540669	0.788756742	0.912255109	52.506	130.6712	3.744	48.762	164.6328	4.63	7.32	5.852	53.454	216.44	7.1	9	6.125	49.6125	Chamber4	 session1	0.1757	0.0775	0.0039	0.0064	0.0025	0.663	0.435	NA	0.581300813	0.652173913	23	1203.2	14	2	247.6	479.3	302.02	66.25	157.81	25.33	26.92	86.09	3.037	1.268	3.508	24957	14	4	32.6	60.102	7	140.487	4	42.474
B4	B6	Cage5	D5	12	20.5	21.7	22.6	23.3	23.9	23.9	24.6	24.454	1130.65	6	30	27	Thursday	L	MKM	AB	47.5	8	123.3999999	4	20.90000033	2.45	0.948541667	0.840476034	0.828925578	0.978790206	56.9125	147.8725	4.9875	51.925	0.929433333	0.75763413	0.751591116	0.952204731	55.766	85.8348	2.49	53.276	113.9732	3.298	6.88	6.356	55.988	177.4625	6.1	9.5	5.6125	53.05	Chamber5	 Session 9	0.1707	0.0637	0.0024	0.0054	0.003	0.667	1.039	NA	0.763809524	0.8	30	1404.7	54	2	210.7	441.1	260.02	52.66	168.84	33.88	26.88	97.41	2.613	0.867	2.669	25745	7	5	33.9	29.124	10	164.961	5	52.326
B5	B6	Cage7	B27	8.7	16.9	20.1	22.1	24.1	24.8	25.4	26.3	26.326	1100.65	5	83	78	Tuesday	B	AB	AB	113.5	7	88.70000005	1	9.200000048	0.75	0.954583333	0.944888822	0.934452777	0.980684814	57.275	166.6725	5.3125	51.9625	0.9158	0.777616573	0.775275651	0.946408703	54.948	100.9832	2.946	52.002	129.9128	3.83	6.76	5.148	54.976	176.035	5.7	7	5.65	53.0125	Chamber4	 Session 9	0.1396	0.0921	0.0038	0.0072	0.0034	0.835	0.971	NA	0.146118721	0.346153846	26	1108.3	26	2	188.7	399.9	214.55	63.21	148.42	38.83	31.47	50.98	2.694	0.899	4.209	24731	11	1	33.1	49.096	5	96.531	2	46.215
B6	B6	Cage10	B29	12.1	19.6	22.2	24.3	25.5	26.3	26	27.1	27.115	1197.05	3	3	3	Thursday	L	MKM	MKM	51.4000001	9	132.5000005	2	50.29999995	1.85	0.929166667	0.78982469	0.800889685	0.972305737	55.75	131.275	4.35	51.4	0.868733333	0.733942346	0.737887013	0.894402164	52.124	84.922	2.308	49.816	118.2188	3.13	8	7.622	55.712	164.6025	5.2	6.5	7.3	52.8875	Chamber6	 Session 3	0.1862	0.0287	0.0035	0.0071	0.0036	0.575	1.392	NA	0.135188867	0.375	24	1046.1	19	1	206.8	440.7	301.71	82.14	157.75	25.74	30.86	143.66	2.794	1.451	2.1	29319	6	1	33.6	29.979	4	56.318	3	21.878
B13	B6	Cage14	D14	10.2	18.2	20.1	21.1	22.3	22.7	23.5	23.1	23.391	1057.8	1	25	23	Thursday	R	MKM	MKM	40	9	84.89999986	2	13.69999981	1.3	0.875833333	0.753725723	0.767536214	0.922374649	52.55	148.2125	5.125	47.425	0.857566667	0.736409881	0.749240813	0.90636948	51.454	123.742	3.614	47.84	171.6064	4.892	9.64	9.582	52.782	199.87	6.7375	8.25	6.8	51.3375	Chamber5	 Session 5	0.1947	0.0917	0.0014	0.0035	0.0021	0.791	0.985	NA	0.346491228	0.37037037	27	1293.3	44	2	185.8	449.5	213.45	66.88	148.19	20.75	17.81	77.91	3.033	1.734	2.74	20969	9	1	32.7	44.93	7	123.449	3	24.143
B14	B6	Cage25	B36	11	18.4	19.3	20.1	21.6	22	22.2	23	23.379	1031.25	5	77	72	Monday	L	MKM	AB	74.5999999	11	139.8999996	3	28.5	0.45	0.952291667	0.8080317	0.85684417	0.995726276	57.1375	168.9975	6.075	51.075	0.911566667	0.782077328	0.784001866	0.9437334	54.694	118.1788	3.446	51.232	149.9264	4.292	8.76	7.454	54.336	222.8825	7.3875	8.25	7.1375	51.2875	Chamber6	 session 7	0.1931	0.0742	0.0019	0.0038	0.0019	0.648	1.292	NA	0.164	0.380952381	21	1207.7	59	1	159.3	318.7	223.66	48.41	134.41	22.59	15.94	72.16	2.371	1.256	3.1	21915	11	4	33.3	24.9	8	75.014	5	38.403
B15	B6	Cage28	B38	11.2	19.4	20.9	22.5	24.3	25	24.8	25.4	25.9	1136.8	1	61	56	Monday	FL	MKM	MKM	60.79999995	8	138.2	3	38.29999995	1.4	0.985208333	0.932988398	0.928286569	0.999542702	59.1125	133.265	5.05	54.0625	0.9593	0.850080298	0.838544508	0.982259852	57.558	123.1512	3.72	53.838	145.7096	4.39	6.8	7.348	54.796	143.55	5.4375	8.75	7.9	54.0875	Chamber1	 Session 5	0.2026	0.0709	0.0025	0.0051	0.0026	NA	NA	NA	0.275	0.4	10	696.8	67	1	214.3	398.6	235.57	43.98	183.18	30.42	26.22	38.72	2.176	0.776	6.084	29502	6	5	34.4	26.568	10	141.841	5	54.462
B2	B6	Cage1	B23	9.8	18	21.1	22.8	24.7	25.4	26.2	26.8	26.431	1142.7	3	45	41	Friday	L	AB	MKM	78.20000005	11	118	2	30.4000001	2.25	0.890208333	0.833702922	0.852589557	0.979355246	53.4125	196.4225	6.5625	46.85	0.851766667	0.737318063	0.739556241	0.898897533	51.106	113.2812	3.022	48.084	154.3508	4.07	11.68	11.788	53.614	238.4775	7.725	11.75	10.2375	47.85	Chamber3	 Session 7	0.1689	0.1028	0.0029	NA	NA	0.743	1.21	NA	0.368421053	0.44	25	1072.8	8	2	160.2	273.6	191.21	47.24	103.01	18.01	19.57	44.16	2.656	1.257	4.33	23482	14	5	31.7	4.136	3	52.935	3	29.446
B1	B6	Cage2	D2	9.6	17.8	20.7	22.2	23.5	24.4	24.3	25	24.987	1097.2	6	66	61	Monday	FR	MKM	AB	42.20000005	11	120.8999999	3	42.0999999	2.3	0.893958333	0.827000559	0.822932432	0.950284312	53.6375	144.5	4.275	49.3625	0.854133333	0.789624729	0.784545893	0.891183463	51.248	110.0964	2.782	48.464	140.8168	3.572	15	13.712	54.41	175.4825	5.175	15.5	13.6	51.9625	Chamber6	 Session 3	0.1786	0.0659	0.0012	0.0034	0.0022	0.437	1.817	NA	0.30212766	0.407407407	27	1133.5	58	2	168.2	274.5	221.67	41.05	134.77	23.63	16.41	72.23	2.037	1.025	3.069	26799	12	3	32.4	50.22	5	101.851	4	43.378
B3	B6	Cage4	B26	10.4	18.9	20.9	22.8	24.5	24.8	26	26.9	26.929	1144.55	3	57	52	Monday	B	AB	MKM	55.79999995	11	111.3000002	5	29.70000005	0.35	0.953541667	0.815893884	0.82621805	0.982216552	57.2125	146.86	4.85	52.3625	0.897833333	0.777001549	0.784715822	0.917897707	53.87	97.8348	2.82	51.044	123.7076	3.502	8.76	7.652	55.658	179.6	5.825	9.25	8.0875	53.3375	Chamber1	 Session 1	0.1792	0.0987	0.0015	0.0033	0.0018	0.721	1.241	NA	0.308467742	0.307692308	26	1345.2	80	2	233	445.1	284.21	48.66	127.22	39.64	32.45	59.17	3.499	0.675	4.803	32501	7	1	32.3	38.643	6	54.187	2	25.217
D11	D2	Cage11	B10	9.5	16.5	17.6	19.6	21.2	21.6	21.6	23.6	23.777	985.9	1	43	39	Friday	FR	AB	MKM	256	3	39.4000001	0	0	9.5	0.965	0.867463167	0.860452737	0.977359207	57.9	199.6775	6.1625	51.7375	0.921766667	0.770765141	0.796726972	0.944274438	55.306	131.1104	3.94	51.364	170.8484	4.894	11.76	11.702	54.352	228.5875	7.0875	7.75	7.8	52.9125	Chamber6	 Session 1	0.2119	0.0435	0.0034	0.0058	0.0024	0.559	1.333	NA	0.086309524	0.428571429	14	510.2	49	1	150.1	280.5	235.19	62.66	116.83	26.24	15.23	64.67	2.401	1.511	3.637	17724	7	3	31.6	78.699	6	66.804	1	8.568
D12	D2	Cage21	D30	8	16	18.9	20	22.3	22.7	22.8	23.1	23.949	1008.8	6	36	33	Friday	FL	AB	AB	152.0999999	4	46.50000024	0	0	4.4	0.957083333	0.872404661	0.870058226	0.972742782	57.425	227.61	8.5625	48.8375	0.960566667	0.904455378	0.910441766	0.973572478	57.634	179.2384	6.366	51.272	202.918	7.096	10.68	11.27	52.642	263.1975	9.725	9.5	9.4125	50.225	Chamber6	 session 2	0.2096	0.0504	0.0022	NA	NA	0.829	0.525	NA	0.48046875	0.375	16	730.7	84	2	94.5	165.6	111.37	42.63	59.94	19.93	9.87	54.73	2.763	1.431	2.035	16600	4	3	34.3	360	0	0	0	0
D13	D2	Cage24	D33	9.6	17.5	19.4	20.2	21.6	21.7	21.8	22.2	22.861	1010.55	4	76	71	Monday	B	MKM	MKM	238.4000001	1	11.70000005	0	0	1.2	0.9475	0.840494281	0.888550791	0.959828591	56.85	146.705	4.625	52.225	0.907966667	0.770927523	0.766367867	0.945563976	54.478	166.198	4.914	49.564	215.9276	6.422	12.48	9.61	52.378	174.145	5.25	7.25	7.175	54.4125	Chamber3	 Session 3	0.2136	0.0902	0.0031	0.0054	0.0023	0.731	0.884	NA	0.185393258	0.529411765	17	843.5	36	2	185.9	345.3	156.75	51.78	78.37	42.46	11.76	57.92	4.406	0.955	2.706	17291	3	3	29.9	360	0	0	0	0
D24	D2	Cage9	D6	9.4	16.2	18.8	20.3	21.3	21.8	21.5	23.3	24.32	996.2	5	17	15	Thursday	L	MKM	AB	98.5	8	69.60000014	1	5.299999952	5.5	0.981458333	0.974191393	0.986111111	0.99255814	58.8875	148.43	5.6625	53.225	0.987866667	0.929102264	0.933628818	0.995897551	59.272	89.0124	2.824	56.43	99.0876	3.094	5.52	5.582	56.654	153.2575	5.75	6.75	7.75	53.625	Chamber5	 Session 7	0.1951	0.076	0.0026	0.0059	0.0033	0.375	1.696	NA	0.008992806	0.125	8	517.4	17	1	157.8	299.4	236.78	73.75	99.34	31.08	18.87	95.26	3.014	1.476	2.486	17605	11	5	33.5	72.812	3	45.797	1	7.552
D25	D2	Cage15	D9	9.6	17.3	17.3	21.1	22.5	23.5	22.7	24.1	24.185	1034.8	2	68	63	Monday	R	AB	MKM	218.8	2	15	0	0	0.7	0.994583333	0.967117741	0.962301587	0.998302619	59.675	121.2425	4.7125	54.95	0.975366667	0.841945273	0.856253912	0.98638529	58.522	98.9256	3.104	55.42	117.8	3.612	5.76	5.402	56.164	127.6575	4.95	4	3.3375	55.0375	Chamber4	 Session 5	0.0784	0.0843	0.0029	0.0043	0.0014	0.509	1.144	NA	0.003968254	0.222222222	9	485.8	27	1	180.7	355.2	256.42	66.65	103.22	24.51	14.39	58.84	3.441	1.713	4.358	15944	3	5	31	45.491	2	20.262	1	8.746
D23	D2	Cage23	B22	9.4	16.5	18.7	19.4	20.8	21.4	20.8	22.7	23.449	977.9	1	85	80	Tuesday	F	MKM	MKM	89.9000001	11	120.0999997	2	15.5	10.35	0.949791667	0.811257187	0.820857776	0.978203803	56.9875	151.5175	5.3125	51.675	0.9337	0.783275073	0.838996802	0.947180388	56.022	91.0892	3.018	53.002	115.6124	3.598	5.56	6.794	55.972	191.02	6.525	5.5	6.7875	52.825	Chamber6	 Session 6	0.2163	0.065	0.0025	0.0057	0.0032	0.448	0.734	NA	0.21253406	0.409090909	22	771	47	1	167.6	272.7	210.12	42.93	119.98	25.98	13.47	69.04	2.273	1.088	3.043	13444	8	2	32.9	14.549	5	58.221	3	60.791
D8	D2	Cage8	B7	7.8	8.9	9.6	13.5	15.5	18	18	19.3	20.082	711.9	1	49	45	Monday	R	MKM	MKM	151.4000001	5	69.29999995	0	0	1.65	0.950625	0.771231325	0.783065207	0.969668346	57.0375	143.965	4.675	52.375	0.934466667	0.816951538	0.83085209	0.954594036	56.068	114.5104	3.69	52.378	143.914	4.544	9.92	8.092	54.796	187.1625	5.9625	6	5.65	53.9875	Chamber3	 Session 1	0.1836	0.0288	0.0013	0.0026	0.0013	0.515	1.098	NA	0.651574803	0.833333333	12	356.4	23	1	206.9	232.1	181.61	66.88	68.98	26.62	15.34	37.17	3.365	1.594	4.886	17628	13	6	31.6	194.261	4	35.36	0	0
D9	D2	Cage15	D25	10.1	18.2	18	21.4	23.6	24.5	24.5	25.8	26.099	1085.45	1	67	62	Monday	B	AB	MKM	131.9000001	2	25.70000005	0	0	15	0.999791667	1	1	1	59.9875	100.95	3.6	56.2625	0.9954	0.985042431	0.986236559	0.999824905	59.724	66.6384	2.214	57.53	67.6516	2.24	5.88	6.18	57.54	100.95	3.6	5.25	4.6625	56.2625	Chamber3	 Session 5	0.2198	0.0669	0.0024	0.0044	0.002	0.452	1.148	NA	0	0	8	563.7	28	2	185.9	383.7	245.15	78.02	121.47	34.87	18.35	71.59	3.159	1.466	3.424	17337	3	6	30.9	137.087	5	102.136	0	0
D10	D2	Cage18	D28	10.4	18.7	20.8	22.5	24.2	24.2	25.2	26.2	26.834	1125.4	4	82	77	Tuesday	R	AB	AB	96.0999999	7	73.70000005	1	15.9000001	1	1	1	1	1	60	61.5525	1.75	58.25	0.962966667	0.89516474	0.90352076	0.979598324	57.778	115.0744	3.752	54.026	130.8524	4.224	8.28	8.212	55.098	61.5525	1.75	3.5	2.7375	58.25	Chamber4	 Session 8	0.2252	0.1028	0.0024	NA	NA	0.332	0.829	NA	0.0625	0.2	15	463.8	73	1	246.8	299.7	220.78	64.89	110.99	35.06	22.11	64.22	2.7	1.135	3.438	15659	6	4	32.4	107.139	3	73.876	1	12.238
D30	D2	Cage21	D12	11.4	18.9	21.3	22.7	24.3	25.5	24.3	24.6	25.109	1135.25	5	35	32	Friday	FR	AB	AB	204.8	4	75.60000014	0	0	2.75	0.953541667	0.876124208	0.900152575	0.966188895	57.2125	255	8.2	49.0125	0.942433333	0.831617401	0.836329542	0.963707765	56.546	156.2804	4.564	51.982	188.1036	5.424	13.12	10.478	53.93	291.645	9.1125	10.75	9.7625	50.7125	Chamber5	 session 2	0.2304	0.0901	0.0021	0.0034	0.0013	0.663	0.574	NA	0.003552398	0.333333333	6	467.3	83	1	143.5	252.4	208.02	60.41	90.06	26.57	15.47	73.52	2.803	1.437	2.829	12170	4	4	32.5	52.73	4	62.246	3	32.368
D31	D2	Cage27	D15	10.3	17.9	20.9	22.2	23.1	23.6	23.8	25	26.5	1090.3	6	12	10	Thursday	FR	AB	AB	198.2	3	58.19999981	0	0	0.7	0.978333333	0.938215366	0.94352472	0.991388244	58.7	215.4475	7.4375	51.2625	0.949066667	0.839588737	0.853624034	0.980195553	56.944	156.5656	5.152	51.792	187.5024	6.006	10.24	9.51	52.804	230.3325	7.9125	12.5	12.675	51.6875	Chamber4	 Session 3	0.2148	0.0932	0.0038	0.0062	0.0024	0.729	0.821	NA	0.037940379	0.333333333	12	538.2	39	1	230.6	356.9	261.98	82.81	77.99	45.31	16.66	57.78	4.576	1.336	4.534	13861	10	4	32	48.008	5	105.607	2	17.048
D29	D2	Cage29	B25	11.2	17.6	21.3	23.1	24.7	24.7	25.4	26.8	27.7	1139.05	6	54	49	Monday	R	MKM	AB	93.4000001	5	55.4000001	1	5.700000048	27.95	1	1	1	1	60	81.9925	2.7125	57.25	0.9785	0.965003881	0.9610623	0.985011073	58.71	89.2744	2.64	56.076	96.9608	2.882	7	6.54	56.868	81.9925	2.7125	3.5	3.6625	57.25	Chamber4	 Session 10	0.2048	0.0739	0.0043	0.0067	0.0024	0.574	1.025	NA	0.15625	0.733333333	15	589.5	66	2	170.2	236.6	199.66	45.21	121.05	30.56	18.59	26.87	1.955	0.92	7.431	11530	2	6	31.1	56.224	7	53.688	1	9.716
D39	D2	Cage42	B40	10.5	17.9	20.4	22.9	24.1	25.1	24.9	25.5	26.7	1121.15	4	52	86	Repeated	R	MKM	AB	140.5	5	78.29999995	0	0	5.1	0.945625	0.898218388	0.890859141	0.955284394	56.7375	179.6675	5.875	50.8625	0.947166667	0.816786302	0.828608083	0.967527891	56.83	170.8524	5.468	51.362	214.5852	6.712	5.84	5.68	53.024	202.2725	6.725	6.25	4.125	53.2625	Chamber6	 Session 5	0.2346	0.1142	0.0025	0.0053	0.0028	0.474	0.709	NA	0.152424942	0.318181818	22	580.4	21	1	157.8	298.6	213.62	74.47	65.19	25.08	12.73	27.01	4.58	1.97	7.909	18414	2	2	31.2	65.098	6	79.107	2	10.211
D40	D2	Cage36	D19	10.6	18.5	21.6	22.6	23.3	24.1	24.4	25.4	26	1114.8	2	8	7	Thursday	R	AB	MKM	133.9000001	7	97.5999999	0	0	10.8	0.984583333	0.972686119	0.974117596	0.985875389	59.075	196.7975	6.8375	52.2	0.922933333	0.811550643	0.826608136	0.945631579	55.376	154.3412	4.972	50.398	193.174	6.068	9.6	9.038	53.236	201.69	6.9875	7.25	7.8	52.975	Chamber4	 Session2	0.2082	0.1073	0.0042	0.0059	0.0017	0.369	0.779	NA	0.010080645	0.181818182	11	679.8	5	1	198	321.5	239.33	49.36	78.45	43.83	26.57	65.68	4.098	0.701	3.644	12280	5	1	34.4	68.218	1	7.02	1	12.519
D38	D2	Cage41	B37	10.5	17.2	19	21.2	22.7	23.8	24.1	24.2	26.6	1064.15	4	22	20	Thursday	R	AB	AB	96.79999995	6	83.49999976	1	4.400000095	1.1	0.981666667	0.873089118	0.867777464	0.994894384	58.9	173.355	5.325	53.6125	0.973533333	0.888886759	0.902865935	0.981676684	58.412	111.9716	4.086	54.326	127.2012	4.522	5	5.982	55.328	197.6975	6.15	5.25	7.1125	53.8875	Chamber6	 Session 8	0.2378	0.0926	0.0043	0.0079	0.0036	0.555	0.989	NA	0.077625571	0.357142857	28	994.9	52	2	196.3	290.1	187.18	53.89	95.54	24.32	13.66	64.09	3.036	1.419	2.921	15316	2	4	30.3	58.845	5	105.205	1	4.537
D2	D2	Cage2	B1	9.8	15.2	17.8	19.9	20.8	21.1	21.4	24	23.65	973.65	5	65	60	Monday	FR	MKM	AB	133.0999999	5	34.0999999	0	0	0.7	0.994583333	0.967117741	0.962301587	0.998302619	59.675	121.2425	4.7125	54.95	0.975366667	0.841945273	0.856253912	0.98638529	58.522	98.9256	3.104	55.42	117.8	3.612	5.76	5.402	56.164	127.6575	4.95	4	3.3375	55.0375	Chamber5	 Session 3	0.1961	0.076	0.0018	0.0031	0.0013	0.651	1.082	NA	0.284823285	0.392857143	28	1050	57	1	87.7	157.1	140.95	37.39	79.55	18.91	7.57	43.51	1.975	1.412	3.239	8179	12	4	31.8	266.659	1	7.249	0	0
D3	D2	Cage3	D1	7.8	12	15.4	16.8	17.9	18	18.1	19.9	19.382	818.3	2	56	51	Monday	B	AB	MKM	346.4000001	1	8	0	0	2.95	0.952708333	0.820698026	0.828866885	0.973583828	57.1625	215.6725	7.5375	49.5875	0.943766667	0.828554942	0.795236295	0.978568825	56.626	132.346	3.854	52.758	159.578	4.774	11.32	9.77	53.896	261.7	9.025	8.5	7.575	50.9125	Chamber3	 Session 4	0.1971	0.0564	0.0012	0.0036	0.0024	0.68	1.204	NA	0.278688525	0.4375	16	951.4	38	2	165.7	269.2	193.91	46.56	92.31	36.01	15.59	44.58	2.916	0.902	4.35	17009	8	6	31.8	229.709	2	15.977	0	0
D4	D2	Cage6	D22	8.6	13.1	15.6	19.1	20.4	21.4	21.9	22.6	23.072	928.8	1	31	28	Friday	R	AB	MKM	161.9000001	4	46.69999981	0	0	1.75	0.989166667	0.947275982	0.947052145	0.998969072	59.35	188.1525	6.825	52.4625	0.947	0.812051617	0.829673222	0.974039882	56.82	129.8488	3.936	52.894	162.9784	4.796	9.28	7.38	54.274	197.56	7.125	5.25	5.9375	52.5125	Chamber5	 session 11	0.2094	0.0852	0.0019	0.0044	0.0025	0.534	1.627	NA	0.274747475	0.466666667	15	740.8	55	1	126.4	238.5	194.89	53.55	100.11	21.22	9.46	59.61	2.382	1.745	3.269	16405	5	6	33.5	95.395	9	115.899	1	6.384
D41	D2	Cage43	B43	9.3	15.7	19	20.4	22.2	22.5	23.5	24.4	24.713	1023.55	2	38	35	Friday	B	MKM	MKM	218.8	5	44.00000024	0	0	15.45	0.996875	1	1	1	59.8125	113.84	4.1	55.825	0.963333333	0.953064001	0.962763936	0.983139746	57.8	105.9016	3.23	54.558	113.6148	3.426	8.48	8.026	55.466	113.84	4.1	3.75	4.1	55.825	Chamber3	 session 7	0.2087	0.0772	0.0025	0.005	0.0025	NA	NA	NA	0.149779736	0.428571429	21	472.6	33	1	146.2	207.8	174.63	39.27	76.61	20.06	8.27	60.86	2.712	1.386	2.869	14951	1	1	31.2	183.576	2	23.538	0	0
D42	D2	Cage39	D21	8.6	15.1	17.4	20.2	21.3	21.3	22.2	22.5	23.7	971.95	3	27	24	Thursday	F	MKM	MKM	154.3	4	74.29999995	0	0	1.75	0.989166667	0.947275982	0.947052145	0.998969072	59.35	188.1525	6.825	52.4625	0.947	0.812051617	0.829673222	0.974039882	56.82	129.8488	3.936	52.894	162.9784	4.796	9.28	7.38	54.274	197.56	7.125	5.25	5.9375	52.5125	Chamber4	 Session 6	0.2184	0.0879	0.002	0.0044	0.0024	0.741	0.918	NA	0.021367521	0.384615385	13	500	86	2	162.5	298.4	248.21	60.76	100.97	24.36	13.23	79.16	2.955	1.616	3.136	14085	1	4	31.9	213.904	3	45.895	0	0
D1	D2	Cage3	D3	5	8.4	11.8	13.6	14.9	16.1	16.7	18.2	18.527	677.2	1	55	50	Monday	B	AB	MKM	185.8	1	5.400000095	0	0	0.55	0.998125	0.990279366	0.989583333	0.999260355	59.8875	120.8475	4.575	55.1875	0.950366667	0.871197396	0.885497985	0.967245651	57.022	91.834	3.172	53.87	109.0408	3.648	9.96	8.844	55.662	122.6325	4.65	5.25	6.4	55.225	Chamber4	 Session 4	0.1641	0.0606	0.0013	0.0028	0.0015	0.562	1.009	NA	0.381404175	0.578947368	19	1139.4	37	1	74.8	141.6	128.53	27.34	62.77	12.87	5.61	42.42	2.256	1.479	3.03	20408	8	5	33.9	46.201	1	11.016	1	16.206
D22	D2	Cage6	D4	7.2	13.5	17.1	18.4	20.7	21.3	22.6	23.1	23.734	938	2	32	29	Friday	FL	AB	MKM	137.4000001	3	26.10000014	0	0	3.2	0.987916667	0.954667057	0.958104396	0.991404715	59.275	208.1575	7.8375	51.4625	0.969866667	0.851263914	0.859809958	0.985136053	58.192	135.406	4.572	53.62	158.0724	5.204	8.64	10.62	54.384	216.435	8.125	7.75	9.0375	51.9	Chamber6	 session 11	0.1992	0.0562	0.0023	0.0036	0.0013	NA	0.724	On the side of slide	0.175847458	0.375	16	808.2	56	2	153.6	273.3	186.34	43.54	116.12	37.98	14.33	68.96	2.354	0.832	2.702	15073	5	5	32.3	131.663	4	31.861	0	0
D20	D2	Cage20	B19	8.8	16.7	20.5	21.3	23.2	23.6	23.1	24.5	25.879	1058.4	2	20	18	Thursday	F	AB	MKM	206.5	4	36.29999995	0	0	55.75	0.875416667	0.886756219	0.906829276	0.879399152	52.525	110.2275	3.8125	48.7125	0.951633333	0.804857413	0.787393287	0.975816158	57.098	119.6844	3.652	53.446	152.1052	4.574	7.84	7.134	54.67	121.57	4.2	3.5	3.925	55.8	Chamber4	 session 11	0.2115	0.1036	0.0016	0.0037	0.0021	0.442	1.207	NA	0.01216545	0.181818182	11	526.5	3	1	126.7	268.6	145.63	48.79	89.44	22.51	11.21	54.36	3.003	1.447	2.679	17772	10	5	31.3	161.516	4	41.626	0	0
D21	D2	Cage39	D42	9.4	18	20.4	21.8	23.2	23.8	24.5	24.5	27.175	1085.95	4	28	25	Thursday	B	MKM	AB	169.5	5	40.19999981	0	0	4.8	0.999791667	1	0.996875	1	59.9875	141.07	5.25	54.7375	0.9606	0.881065473	0.899934357	0.972040166	57.636	92.6784	2.972	54.664	105.9064	3.31	8.8	10.046	56.214	141.07	5.2625	4.75	7.9375	54.7375	Chamber3	 Session 6	0.2384	0.1126	0.0042	0.0061	0.0019	0.556	1.133	NA	0.153846154	0.391304348	23	638.2	85	1	136.1	247.5	159.04	49.38	93.71	27.76	20.31	59.24	2.641	1.027	2.685	14322	1	3	32.4	48.189	5	93.882	1	13.731
D5	D2	Cage5	B4	9.2	14.6	17.8	19.9	22.2	22	22	23.8	24.108	986.6	5	29	26	Thursday	B	MKM	AB	169.2	2	25.4000001	0	0	11.95	0.957083333	0.935144655	0.915793685	0.96146149	57.425	126.0925	4.325	52.9875	0.9436	0.84629631	0.847430746	0.955062891	56.616	94.71	3.004	53.63	110.5504	3.464	7.2	6.742	56.166	135.575	4.6875	6.5	6.5125	55.1375	Chamber6	 Session 9	0.2098	0.068	0.0015	0.0027	0.0012	0.649	0.88	NA	0.696691176	0.923076923	13	478.3	53	1	108.3	158.9	182.85	56.34	61.56	20.15	10.38	45.72	2.581	1.845	3.999	9623	7	6	30.6	74.898	5	86.186	2	17.008
D6	D2	Cage9	D24	9.2	16.9	19.7	21.1	22.8	22.7	23.7	24.5	25.937	1049.85	6	18	16	Thursday	B	MKM	AB	102.2	4	62.29999995	1	4.900000095	3.15	0.996041667	0.98062071	0.990323153	0.998875076	59.7625	195.0175	6.2625	53.5	0.9783	0.922114491	0.936172055	0.989069149	58.698	97.0496	2.97	55.728	109.5196	3.238	7.92	8.534	56.306	200.485	6.3625	8	8.0625	53.5625	Chamber6	 Session 7	0.2237	0.0677	0.0017	0.0025	8.00E-04	0.637	0.861	NA	0.149056604	0.272727273	11	714.3	18	2	94.5	145.8	144.52	50.19	69.83	20.77	9.16	47.34	2.088	1.677	3.053	21197	11	6	33.8	48.584	3	19.585	3	19.584
D7	D2	Cage12	D27	10.4	18.3	21	22.4	23.7	24.9	23.8	24.9	25.463	1109.95	6	6	82	Repeated	B	MKM	AB	115.7	5	51.79999971	1	4.700000048	0.3	0.97125	0.850539553	0.854842334	0.992647059	58.275	146.435	4.7125	53.5625	0.951533333	0.881633462	0.890141828	0.969751115	57.092	113.1392	3.218	53.874	133.132	3.71	11.6	9.754	55.516	170.4025	5.45	16	12.6875	53.9625	Chamber5	 session 4	0.2318	0.0796	0.0025	0.0062	0.0037	0.64	0.968	NA	0.055449331	0.5	16	650.9	32	2	121.3	202.5	140.85	46.61	82.53	22.26	11.51	59.61	2.454	1.38	2.363	16941	4	2	34.6	130.367	6	52.571	0	0
